# Supplementary material for: Improved detection of global copy number variation using high density, non-polymorphic oligonucleotide probes
Source: BMC Genet. 2008 Mar 28;9:27. doi: 10.1186/1471-2156-9-27 (PMC2374799; doi:10.1186/1471-2156-9-27)
Supplement: Additional file 4 — Number of remaining probes and fragments following probe filtering for 3 replicates of 1X–5X samples. The data indicates the number of probes and fragments that have been retained after probe filtering for 3 replicates of the 1X–5X DNA samples. [file 1471-2156-9-27-S4.xls]

## Sheet: Sheet1
Supplementary Table 1: Number of probes and fragments remained after probe filtering for 3 replicates of 1X-5X samples.
Counts		Percentage
probes	fragments	probes	fragments
data set 1
9611774	1227168	77.9	92.24
data set 2
9555622	1227947	77.44	92.3
data set 3
9524525	1227799	77.19	92.29
