# Supplementary material for: Improved detection of global copy number variation using high density, non-polymorphic oligonucleotide probes
Source: BMC Genet. 2008 Mar 28;9:27. doi: 10.1186/1471-2156-9-27 (PMC2374799; doi:10.1186/1471-2156-9-27)
Supplement: Additional file 6 — List of QPCR data and CNV coordinates. Table A represents the coordinates of CNVs in NA15510 vs. NA10851. Table B summarizes QPCR results for NA15510 vs. NA10851. Table C represents QPCR results for the CNV border analysis. Table D represents QPCR results for Mendelian inheritance (MI) errors. Table E lists counts of CNVs in HapMap trio samples NA10846-NA12144-NA12125 and NA10831-NA12155-NA12156. [file 1471-2156-9-27-S6.xls]

## Sheet: CNVs
Supplementary Table 2A: CNVs in NA15510 vs NA10851
cnv_number	chr	start	end	direction	QPCR validation 0=no 1=yes nd=not done	External validation	SegDup overlap	test set 1	test set 2	training set
1	1	1248	103000	gain	1		√	1	0	0
2	1	1.93182e+06	1.95043e+06	loss	0			0	1	0
3	1	1.66039e+07	1.66371e+07	gain	nd	√	√	1	1	1
4	1	16704012	1.67978e+07	loss	nd	√	√	1	1	0
5	1	3.47663e+07	3.47795e+07	loss	nd	√		1	0	0
6	1	7.24635e+07	7.2478e+07	loss	nd	√		1	1	1
7	1	79677388	7.96925e+07	gain	1			1	1	0
8	1	8.918e+07	8.91965e+07	gain	1			1	1	1
9	1	1.03861e+08	1.03912e+08	loss	nd	√	√	1	1	0
10	1	1.0396e+08	104013686	loss	nd	√	√	1	0	1
11	1	108652584	1.08716e+08	gain	nd	√	√	1	0	0
12	1	1.42498e+08	1.42546e+08	gain	nd	√		1	0	0
13	1	1.45807e+08	145926996	gain	nd	√	√	1	1	1
14	1	1.45943e+08	146015760	gain	nd	√	√	1	1	1
15	1	1.46192e+08	146363247	gain	nd	√	√	1	1	1
16	1	1.49367e+08	1.49396e+08	loss	nd	√		1	1	1
17	1	1.52038e+08	1.52078e+08	gain	nd	√		1	1	0
18	1	155670864	1.55691e+08	loss	1			1	1	1
19	1	1.8419e+08	1.84206e+08	gain	1			1	0	0
20	1	1.93474e+08	1.93496e+08	gain	1		√	1	1	1
21	1	2.06465e+08	206478605	gain	1		√	1	0	1
22	2	1.19663e+07	1.19835e+07	gain	1			1	0	0
23	2	3.36735e+07	3.36898e+07	loss	1			1	0	0
24	2	3.46039e+07	3.46438e+07	gain	nd	√		1	1	1
25	2	5.26585e+07	52698527	loss	1			1	1	1
26	2	7.66768e+07	7.6696e+07	gain	1			1	0	0
27	2	8.79494e+07	8.81024e+07	gain	nd	√	√	0	1	0
34	2	9.72779e+07	97305848	loss	nd	√	√	1	0	0
35	2	9.76047e+07	9.76183e+07	gain	1		√	1	1	1
36	2	1.06328e+08	1.06367e+08	loss	nd	√	√	0	1	0
37	2	124105348	1.24119e+08	loss	0			1	0	0
38	2	1.46697e+08	1.46706e+08	loss	nd	√		1	1	1
39	2	1.59778e+08	159790198	gain	1			1	1	1
40	2	2.29081e+08	229093026	gain	1			0	1	1
41	3	1.95154e+07	20612437	gain	nd	√		1	2	1
42	3	26417662	2.64345e+07	loss	1		√	1	0	1
43	3	3.2074e+07	3.20861e+07	loss	1			1	0	1
44	3	6.43951e+07	6.44036e+07	loss	0			1	0	1
45	3	1.20892e+08	1.209e+08	loss	0			1	1	0
46	3	1.29885e+08	1.299e+08	loss	1			0	1	1
47	3	1.31254e+08	1.31286e+08	gain	nd	√	√	1	1	1
48	3	133185308	133195937	loss	1			1	1	1
49	3	163993093	1.64024e+08	gain	0			1	0	0
50	3	164072621	1.64103e+08	gain	0			1	0	0
51	3	1.83684e+08	183702156	loss	0			0	1	0
52	4	9.13391e+06	9.16764e+06	gain	1		√	0	1	0
53	4	3.46053e+07	3.465e+07	gain	nd	√		1	1	1
54	4	46041149	4.60506e+07	loss	1			1	1	1
55	4	4.91206e+07	4.92426e+07	loss	0		√	1	0	0
56	4	5.84017e+07	5.84208e+07	loss	0			0	1	0
57	4	5.8645e+07	58663957	loss	nd	√		1	1	1
58	4	6.01513e+07	60161712	gain	1			1	0	0
59	4	6.92087e+07	6.93164e+07	gain	nd	√	√	1	1	2
60	4	7.02932e+07	7.04149e+07	gain	nd	√	√	1	1	1
61	4	1.38535e+08	1.38552e+08	gain	nd	√		1	1	1
62	4	1.62235e+08	1.62248e+08	loss	1			1	1	1
63	4	1.67358e+08	1.67376e+08	loss	1			1	0	1
64	4	1.69186e+08	1.69364e+08	gain	nd	√		1	2	2
65	4	1.9067e+08	1.90693e+08	gain	0			1	1	0
66	5	42059211	4.20719e+07	loss	1			1	1	1
67	5	4.62946e+07	4.63292e+07	loss	1			1	1	1
68	5	1.37827e+08	1.37848e+08	gain	1			1	1	1
69	5	1.40201e+08	1.40218e+08	gain	1			1	1	1
70	5	1.50184e+08	1.50202e+08	loss	1			1	1	1
71	5	1.80308e+08	1.80363e+08	loss	1		√	1	1	1
72	6	219404	327550	gain	nd	√		0	1	1
73	6	1.90591e+06	1.91773e+06	gain	0			0	1	0
74	6	1.10343e+07	1.10453e+07	loss	0			0	1	1
75	6	2.21562e+07	2.21702e+07	loss	1			0	1	0
76	6	2.99409e+07	2.99546e+07	loss	0			0	1	0
77	6	3.13475e+07	31399424	gain	0		√	1	1	1
78	6	3.14501e+07	3.15548e+07	loss	nd	√	√	1	1	1
79	6	3.26127e+07	32630891	loss	1		√	1	1	0
80	6	5.40361e+07	54047394	gain	1			1	0	0
81	6	6.5399e+07	6.54149e+07	loss	1			1	1	1
82	6	67094177	6.71059e+07	loss	1			1	1	1
83	6	6.84041e+07	6.84113e+07	loss	1			0	1	1
84	6	7.29165e+07	72928399	gain	1			1	1	1
85	6	77072117	77087065	loss	1			1	0	1
86	6	7.74898e+07	7.75172e+07	gain	nd	√		1	1	1
87	6	79022620	7.90932e+07	gain	nd	√		1	1	1
88	6	7.95718e+07	79586516	gain	1			1	1	1
89	6	1.0356e+08	1.03571e+08	gain	0			0	1	0
90	6	1.26217e+08	1.26235e+08	gain	1			1	0	1
91	6	1.32057e+08	1.32073e+08	loss	1		√	1	1	1
92	6	1.34305e+08	134315479	gain	1			1	1	1
93	7	3.37943e+06	3394906	gain	nd	√		1	0	1
94	7	2.22052e+07	2.22133e+07	gain	1			1	1	1
95	7	2.55678e+07	2.55778e+07	loss	1			0	1	0
96	7	25910763	2.59225e+07	gain	1			1	0	0
97	7	6.40207e+07	6.40537e+07	loss	nd		√	1	0	1
98	7	6.98625e+07	6.98747e+07	gain	1			1	1	1
99	7	9.0674e+07	9.06883e+07	loss	nd	√		1	1	1
100	7	9.92052e+07	9.92741e+07	gain	nd	√	√	1	1	1
101	7	1.33239e+08	1.33264e+08	gain	nd	√		1	1	1
102	7	141964392	141978615	loss	nd	√	√	0	1	1
103	7	1.43323e+08	143507993	loss	nd	√	√	2	1	1
104	7	1.53827e+08	153835999	gain	1			1	1	1
105	8	896	123396	gain	1		√	0	1	0
106	8	8.61716e+06	8.62735e+06	gain	1			1	0	0
107	8	1.19992e+07	1.20491e+07	gain	1		√	1	0	1
108	8	1.2269e+07	1.22967e+07	loss	nd	√	√	1	1	1
109	8	3.93521e+07	3.95111e+07	gain	nd	√		1	1	1
110	8	40584025	4.05923e+07	gain	1			1	1	1
111	8	5.82725e+07	5.82882e+07	gain	nd	√		1	1	1
112	8	1.20219e+08	1.2023e+08	gain	1			1	0	0
113	9	2.33548e+07	23366675	loss	1			1	1	1
114	9	42348953	4.23701e+07	loss	1		√	0	1	1
115	9	4.35331e+07	43590904	loss	nd	√	√	1	0	0
116	9	4.37136e+07	4.38757e+07	loss	1		√	2	2	2
117	9	4.51943e+07	4.52653e+07	loss	0		√	1	1	1
118	9	1.31286e+08	1.31298e+08	loss	1			1	1	0
119	9	135438499	1.35447e+08	gain	1			1	1	1
120	10	4.63441e+07	4.66882e+07	loss	nd	√	√	1	1	1
121	10	4.67285e+07	4.71739e+07	loss	nd	√	√	2	1	1
122	10	4.85252e+07	4.87927e+07	loss	1		√	0	1	1
123	10	5.44432e+07	5.44634e+07	loss	0			0	1	0
124	10	5.61292e+07	56140425	loss	nd	√		1	1	1
125	10	66062582	6.60722e+07	loss	1			1	1	0
126	10	81463897	8.15008e+07	loss	1		√	0	1	1
127	10	1.17688e+08	1.17712e+08	loss	0			1	1	1
128	11	4245965	4305968	gain	1		√	1	0	1
129	11	4.91995e+06	4.94061e+06	loss	nd	√		1	1	1
130	11	1.89017e+07	18923159	gain	nd	√	√	1	1	1
131	11	2.43938e+07	24410816	gain	1			1	1	0
132	11	31343837	3.13578e+07	loss	1			1	1	0
133	11	41765760	4.17839e+07	loss	1			1	1	0
134	11	4.26528e+07	4.26675e+07	loss	1			1	0	0
135	11	42766574	4.27782e+07	gain	1			1	1	1
136	11	4.96615e+07	4.97088e+07	gain	nd	√	√	1	1	1
137	11	5.51252e+07	5.52138e+07	loss	nd	√		1	2	1
138	11	6.07302e+07	6.07662e+07	gain	nd	√	√	1	1	1
139	12	730326	748226	gain	1			1	1	1
140	12	2.1112e+06	2.13337e+06	gain	1			1	1	1
141	12	9.52378e+06	9.60181e+06	gain	nd	√	√	3	1	1
142	12	1.11129e+07	1.11409e+07	loss	1		√	1	1	1
143	12	1.13992e+07	1.14202e+07	loss	1		√	1	0	0
144	12	30390250	3.04049e+07	loss	1			1	1	0
145	13	6.81433e+07	6.81645e+07	loss	1			1	1	0
146	13	6.96363e+07	6.96679e+07	gain	nd	√		1	1	1
147	13	1.08566e+08	108574090	gain	0			1	1	1
148	14	1.84993e+07	1.86399e+07	loss	1		√	1	1	0
149	14	18659023	1.87389e+07	loss	nd	√	√	1	0	0
150	14	1.9158e+07	1.9217e+07	loss	0		√	1	0	0
151	14	2.13862e+07	21405140	gain	0			1	0	0
152	14	6.76674e+07	67681627	gain	0			1	0	0
153	14	7.30736e+07	7.31215e+07	gain	nd	√		2	1	1
158	15	1.84949e+07	1.85402e+07	gain	nd	√	√	1	1	1
159	15	18719505	18916427	gain	nd	√	√	2	2	2
160	15	19095418	1.94709e+07	gain	nd	√	√	1	1	1
161	15	1.95107e+07	1.95441e+07	gain	nd	√	√	1	1	1
162	15	1.97113e+07	2.01608e+07	gain	nd	√	√	2	1	1
163	15	21599055	2.16134e+07	gain	nd	√		1	0	0
164	15	22040766	22057878	gain	1		√	1	1	1
165	15	6.96617e+07	6.96735e+07	gain	1			1	1	0
166	16	1.46896e+07	1.47674e+07	loss	0		√	1	1	1
167	16	2.25373e+07	2.26216e+07	gain	nd	√		1	0	0
168	16	33278332	3.33203e+07	gain	nd	√	√	1	0	0
169	16	3.3494e+07	33544144	gain	nd	√	√	0	1	1
170	16	5.43464e+07	5.43771e+07	loss	1		√	0	1	1
171	16	7.6919e+07	7.69398e+07	loss	0			1	1	1
172	16	8.32097e+07	8.32276e+07	loss	1			1	0	1
173	16	86073130	8.61081e+07	gain	1		√	1	0	0
174	17	9.19048e+06	9.21365e+06	gain	nd	√		1	1	1
175	17	18290126	1.83165e+07	gain	1		√	1	1	1
176	17	31460911	31556011	gain	nd	√	√	1	1	1
177	17	36673634	3.66851e+07	loss	nd	√		1	1	1
178	18	4.02049e+07	4.02402e+07	loss	nd	√		0	1	0
179	18	5.30935e+07	5.31055e+07	loss	1			1	1	1
180	18	6.19158e+07	6.19236e+07	gain	1			1	1	1
181	18	6.20553e+07	6.20666e+07	loss	nd	√		1	1	1
182	18	63107271	6.31215e+07	loss	1			1	1	0
183	19	2.30083e+07	2.30175e+07	gain	1			0	1	0
184	19	4.05443e+07	4.0556e+07	loss	nd	√		0	1	0
185	19	4.30307e+07	4.30412e+07	loss	1			0	1	0
186	19	46046586	4.60783e+07	loss	nd	√	√	1	1	0
187	19	5.6829e+07	56844441	loss	nd	√		0	1	0
188	19	58207837	5.82416e+07	loss	1			1	1	1
189	20	1.47226e+07	1.48767e+07	loss	nd	√		1	1	1
190	20	2.57071e+07	2.57747e+07	loss	1		√	1	1	1
191	20	2.59436e+07	2.59987e+07	loss	nd	√	√	1	1	1
192	21	9.81638e+06	9.95049e+06	gain	0		√	2	1	1
193	21	4.37942e+07	4.37996e+07	gain	1			1	1	1
194	22	1.44729e+07	1.45278e+07	loss	nd	√	√	1	1	0
195	22	1.45731e+07	1.45926e+07	loss	nd		√	1	1	1
196	22	1.64292e+07	1.64382e+07	gain	1			1	0	1
197	22	1.87396e+07	1.87681e+07	loss	1		√	1	1	1
198	22	1.88257e+07	1.88697e+07	loss	0		√	1	1	1
199	22	1.89582e+07	1.90198e+07	gain	1		√	1	0	0
200	22	1.92177e+07	1.9232e+07	gain	1			1	0	0
202	22	2.22182e+07	2.22368e+07	gain	1		√	1	1	1
203	22	2.26037e+07	2.26597e+07	loss	nd	√	√	1	2	1
204	22	22670775	2.27198e+07	gain	1		√	1	1	1
205	22	33963876	3.39838e+07	loss	1			1	1	1
206	22	3.76814e+07	3.77072e+07	loss	1		√	1	1	1
Note: numbers in "test set 1", "test set 2" and "training set" columns represent the number of CNVs in each data set that overlap with the specific CNV.

## Sheet: QPCR
Supplementary Table 2B: QPCR results for NA15510 vs NA10851
cnvId	chr	start	end	direction	QPCR amplicon location	Fold Change	T-Test	Repeat	Validation result 0=no 1=yes	Fw Primer Sequence	Rev Primer Sequence	Secondary amplicon location (for SegDup regions)
1	1	1248	103000	gain	chr1:52234-52311 78bp	1.50264	0.000642337		1	AGATATCAACCTTTTGTCTCTACAGCAT	CCTATAATGATCTACCCCAAACCAA
					chr1:52234-52311 78bp	1.31722	5.29591e-05	yes		AGATATCAACCTTTTGTCTCTACAGCAT	CCTATAATGATCTACCCCAAACCAA
2	1	1.93182e+06	1.95043e+06	loss	chr1:1937767-1937825 59bp	1.04006	0.76394		0	CCCTCCTGGATCTCGATGTG	CCAGCTGCTTTGCCTCTTGT
					chr1:1940939-1940990 52bp	1.00231	0.986138			TGAGCGAGTGCCCCAAA	TTCCCTGTGGACGGATATGC
					chr1:1942304-1942359 56bp	1.09051	0.131531			CCGTGTTGGGCCAATGAC	TCAGCAGGACGCGGATTTA
					chr1:1944296-1944350 55bp	0.993092	0.848087			GCGGGTGAGACACATGCA	GCCGAGGGTCCTTGGAAT
7	1	79677388	7.96925e+07	gain	chr1:79683507-79683575 69bp	1.04488	0.699181			TCTGAGCAAGGAGTACATTCAAACTT	CAACATGGGCAGGTTAAAAGATG
					chr1:79686841-79686913 73bp	0.884234	0.28934			AAAGGATGCATTTCGAGTATAATGAA	GTGTGAGAAAAACATCCAGAACAATAATA
					chr1:79686841-79686913 73bp	0.859558	0.0168503	yes		AAAGGATGCATTTCGAGTATAATGAA	GTGTGAGAAAAACATCCAGAACAATAATA
					chr1:79688360-79688433 74bp	1.27162	0.00592957		1	GGGTCATTTTGACAAGTCTGCAA	CACATATCATGGATGAAAATACATACACA
8	1	8.918e+07	8.91965e+07	gain	chr1:89188957-89189020 64bp	2.07412	0.000693134		1	CTCTTACTCCTGACCCCACTTTCT	CAGCCCTGAACCTCACCTCTA
					chr1:89192354-89192420 67bp	1.06069	0.475534			TGTCACCCTGGAAGTCAAGACA	CTCTGGAAAGTGCTGTGATGATG
18	1	155670864	1.55691e+08	loss	chr1:155680085-155680152 68bp	1.01748	0.733426			TTTCTTCTTATTTGGGTTCTCTGGAT	AAGCAGGCAAGGCTTCTGAA
					chr1:155681483-155681606 124bp	1.60452e-05	3.37789e-13		1	TTTCCGCTTGACTATTTTATGATTTC	CAGCATGTACCTATTGAACTCAAATACA
19	1	1.8419e+08	1.84206e+08	gain	chr1:184192612-184192703 92bp	0.868541	0.248371			GGGTGATACGGCAAATTAAGTTTT	TTTTGCATACTCAGATGCCTAACTG
					chr1:184198024-184198143 120bp	12561	6.30117e-08		1	CATTCTTTAGTCTATTTGTCTTTTGTGTCTAG	CTGGATTTCCTCAATATCTTTGCTATT
20	1	1.93474e+08	1.93496e+08	gain	chr1:193479691-193479766 76bp	1.46662	0.000447201		1	GGTTCTTCTTGTCCTGTTAGCTGAT	CCTTCATCTGGTCATTTTATTTCTACAC
21	1	2.06465e+08	206478605	gain	chr1:206472498-206472563 66bp	2.11038	7.4252e-06		1	GACCCACCAGAAGATTATTTTCCA	TCCTGACAGTTTGGTAAATGATGTG
22	2	1.19663e+07	1.19835e+07	gain	chr2:11971879-11971946 68bp	1.49226	0.00404157			TCACAACAACCCTGTGCATAAAA	GCACAGTTTCCCATTCTACAAAAA
					chr2:11971879-11971946 68bp	1.70232	1.70083e-05	yes	1	TCACAACAACCCTGTGCATAAAA	GCACAGTTTCCCATTCTACAAAAA
23	2	3.36735e+07	3.36898e+07	loss	chr2:33678098-33678169 72bp	0.000211435	5.21907e-06		1	GTGTATCTTACGCAACTTTGTTCGA	CTCTGACACAGCAATTCCACTTCT
25	2	5.26585e+07	52698527	loss	chr2:52678477-52678549 73bp	0.42264	2.04115e-06		1	AATGCCTGAGCTTGTTGATATGG	TCCAAATTCCTTTCCAATGCA
					chr2:52678769-52678836 68bp	0.464902	0.000225372			AAACATTGTTGAGCCTGGAGAAG	CGTGGGTTAAAAGAAGAATTTGTTC
26	2	7.66768e+07	7.6696e+07	gain	chr2:76686709-76686774 66bp	43841.2	8.63345e-08		1	GGACAATGCCCTTAGCAAATG	TGCTACACGCATGGAAATAGCT
35	2	9.76047e+07	9.76183e+07	gain	chr2:97607857-97607915 59bp	1.03168	0.916365			ACCAGGTTCAAGCCATGCA	GTTGGGTGGATGAATTTGTGAGT
					chr2:97607857-97607915 59bp	1.11858	0.0972044	yes		ACCAGGTTCAAGCCATGCA	GTTGGGTGGATGAATTTGTGAGT
					chr2:97607870-97607939 70bp	0.827884	0.0391704			CATGCAAACGTGGTCAAAGATT	TTTCTGATGGTTTTGTTCATTGATG
					chr2:97607870-97607939 70bp	0.895025	0.369169	yes		CATGCAAACGTGGTCAAAGATT	TTTCTGATGGTTTTGTTCATTGATG
					chr2:97615480-97615554 75bp	0.90125	0.0108026			GGATATGCTGAGTGATGAGGACAA	TTGACATTGATTCTCAGGTGTATGAG
					chr2:97614264-97614375 112bp	4.04181	2.38589e-06		1	AGCTAATTGAAAAGCCAATATATGCA	GACTCATTGCTCCTCTTTGTTACTCTT
37	2	124105348	1.24119e+08	loss	chr2:124109101-124109208 108bp	1.02278	0.604998		0	GAAAAAAGGCAGTGTCCCAAAT	CTAGTTCAGGGATAAAAAATATGTTGGA
					chr2:124109445+124109567 123bp	0.875088	0.0199564			TGTGAATATCCACCATACAAACAAAA	TTGTTATTTGGGACACTGCCTTT
39	2	1.59778e+08	159790198	gain	chr2:159779760-159779818 59bp	0.825496	0.047806			TTGGCCAAAGGTGTCTCGAT	TGAGACTGTCGAGGCAGCAA
					chr2:159782300-159782359 60bp	0.784584	0.109539			GGGACTTTAGGTGGGATTGAATG	CCTTTCTGGGTAGCCACACTCT
					chr2:159783843-159783909 67bp	0.907519	0.0902566			AATGAATGAGAAGCAACCCTTTG	CGCCCACTTGTCACCATCT
					chr2:159785812-159785870 59bp	110.853	1.66648e-08		1	GTAGACCCTGATCCTCCATGCT	GCACAGGCTGGCTGACATAA
40	2	2.29081e+08	229093026	gain	chr2:229087480-229087537 58bp	1.34025	0.00212809			CCCCCCGAGCCACAA	CACTCCCTCCCCTTTGAAAAT
					chr2:229088461-229088530 70bp	0.928731	0.195177			TTTACTGGGTATGGTTTGCTAGCA	AGGCCAATTTCCCTGATGAA
					chr2:229092552-229092675	46987.8	6.73269e-10		1	CTAGTTTGTCACTCTAATTGTGGCATT	TTTGGTGACAGAGACAACCTTTCTA
42	3	26417662	2.64345e+07	loss	chr3:26426050-26426115 66bp	0.000161352	6.08521e-06		1	AAGGCATCAGAAGCGAAGGA	TCATGGCTACCATTTCTGAGATGT
43	3	3.2074e+07	3.20861e+07	loss	chr3:32079079-32079139 61bp	0.00752027	1.03063e-07		1	TCTGAGCGCAGATAGGGAAAC	GCCCTTGCTGTCCCCTTT
					chr3:32081742-32081813 72bp	5.70466e-05	2.08615e-07			GGCAACTTAGCAATATCATTAGACTCA	GAAGTGGAAAGCCTGAAAATGC
44	3	6.43951e+07	6.44036e+07	loss	chr3:64399454-64399539 86bp	0.891929	0.31061		0	GTATCTTTCCCTGCCTTGATGTTAG	GGAAAACAAGGAAAGGCGTTT
					chr3:64399649+64399701 53bp	0.882703	0.00787035			CGGCATCACCCCGAATT	GCCTGGGCGATTGTGTTG
45	3	1.20892e+08	1.209e+08	loss	chr3:120894844-120894934 91bp	0.974342	0.543807		0	TGGTCTCTTCTTATGTGCTTTTATTTTC	TCGGTTATGTTTCTCATTTTGGAA
					chr3:120895530-120895611 82bp	0.926588	0.195241			CTTCCTCCTCTAATTGTTGATGACTTC	GGGAGGTGTCAACAGTAATTATCCA
					chr3:120896577-120896636 60bp	1.07363	0.243186			CCCGGCATTGAGGGAGAT	CCTGAAAGCATCACTGGTCAAC
					chr3:120896323-120896389 67bp	0.921784	0.132666			TGTTGCCTGTCTAATCTTTGCAA	TCTGGAAGCACTGGACTAACATTT
46	3	1.29885e+08	1.299e+08	loss	chr3:129894927-129894988 62bp	0.876606	0.199783			AGGCTGAGGCATGAGAATCG	CACAATTTTGCCTCACCACAA
					chr3:129895021+129895091 71bp	0.466516	6.35296e-07		1	ACTCTGTCACAAGCAAGCAAACA	TCCTGGGCATCTCGTCCAT
48	3	133185308	133195937	loss	chr3:133191298-133191374 77bp	5.65544e-05	1.3975e-15		1	CAGTCCAAGATAACACCATGTCAAA	TGTACTACTACGTGTTTCCCAAAATCTG
					chr3:133191472-133191531 60bp	0.00053309	1.60332e-06			GGGCTCTGGGAAGCCATT	AGCAACATTCCCCTTCCAAA
					chr3:133195083-133195154 72bp	1.72465e-05	4.83489e-09			TGAAAACATGGGTTCTGCATAAGA	TTCTACCAAGGGCTTTGATTCTG
49	3	163993093	1.64024e+08	gain	chr3:163996129-163996190 62bp	0.470576	0.0439687		0	CCCCTCTTGAAAGGCTCTTGT	AGAGGGAGGGTTTGAGTGGTACT
					chr3:164008629-164008694 66bp	0.635075	0.436195			TTTTCTGTGTCACAAAGCATCCA	GCATGGCAAAGGTGCTAAAAG
50	3	164072621	1.64103e+08	gain	chr3:164075808-164075874 67bp	1.03886	0.948831		0	CATGTCATGTCACAATGCTGTACA	GCAATTTGGCTTCTTTATCTGGAT
					chr3:164076184-164076259 76bp	0.241484	0.010948			TCGACCTTCACAATCTAGATGGAA	TTTCTTGGACTGTAGGCATAGTGTTC
					chr3:164076184-164076259 76bp	0.934651	0.921634	yes		TCGACCTTCACAATCTAGATGGAA	TTTCTTGGACTGTAGGCATAGTGTTC
51	3	1.83684e+08	183702156	loss	chr3:183696293-183696355 63bp	1.00696	0.920914		0	CCTATTCTCCTCTAGGGCCTTCTT	GCTGCTCCAAAGGGTCTTGTT
					chr3:183696722+183696809 88bp	0.94442	0.252097			CCAGTCTGTCCAAAAGGATTCACT	GCTGACGTTGATATCCCAGCTT
52	4	9.13391e+06	9.16764e+06	gain	chr4:9137503-9137567 65bp	1.74513	0.00509948			CCACAGTCCCCAAGATGATTG	GCAGACCGCATGAGAGATGA
					chr4:9138250-9138316 67bp	1.4914	0.0275056			GGCAACCACAGTAAATCCCTACA	ATCAAGCCACAAAAAGAATGTGACT
					chr4:9150815-9150890 76bp	1.83189	0.000731829			ACATCCCTCCAGCACATTCC	CCTAAGTGGAGGTTGATTTTATTGTCA
					chr4:9150815-9150890 76bp	2.07532	0.000233871	yes	1	ACATCCCTCCAGCACATTCC	CCTAAGTGGAGGTTGATTTTATTGTCA
					chr4:9157537-9157596	1.1487	0.125603			TGAAGGAAAACCTTGGAAAAGG	TGCCTGCCCATTAGGTGTCT
					chr4:9157537-9157596	1.05763	0.305677	yes		TGAAGGAAAACCTTGGAAAAGG	TGCCTGCCCATTAGGTGTCT
54	4	46041149	4.60506e+07	loss	chr4:46045349-46045419 71bp	5.053e-05	5.89174e-07		1	CCTATTGGAGGAATGGCCAGTAT	GGAAACTACTCCCATCTTGGAAGA
					chr4:46047176-46047309 134bp	0.918064	0.282666			GCCAAACAATACAGACAAAACAGATAATAT	AGTCGACTTCTCATTGAATCATTACAA
					chr4:46048093-46048156 64bp	1.09429	0.315121			TGGAAAACAAACGCAAACCA	TGCTTCAGACCCCCACATTT
55	4	4.91206e+07	4.92426e+07	loss	chr4:49132473-49132538 66bp	1.04427	0.51745		0	AATGTGGCGTTTGGTTTTCTTT	CAGTGGTGACGTGTGGTCATTA
56	4	5.84017e+07	5.84208e+07	loss	chr4:58411996-58412069 74bp	1.11729	0.475865		0	TTATGTGCAATAAGGGTCTCTTGAAG	CACAGAGTTGCAAATTGGATTAAAA
					chr4:58411553+58411638 86bp	0.858565	0.0430564		0	TGTGTGCAGATGAGAACACTGTATTC	TCAACACTTGATCAACTGGACCTAA
58	4	6.01513e+07	60161712	gain	chr4:60157297-60157383 87bp	1.82344	1.93095e-05		1	CTCATAAAGCAAACCAACAATAAAAGTG	GATGGCCTAACTTGAATGCAGTACT
					chr4:60158891-60158978 88bp	1.8245	0.000201751			TTTATATATTGTCTCTGGCTGTTTTCACT	TTTTTCAGGCCATATGTTAATAGTTACAGT
					chr4:60160255-60160319 65bp	0.819794	0.0358243			CTCCATGAATTTCCCCATTAGTG	GGATTCAAATTCCGGTCACATC
62	4	1.62235e+08	1.62248e+08	loss	chr4:162238615-162238694	7.35967e-05	2.90921e-05		1	CCTAAGGTCAAACAATAAAGATGGTATG	TTCCACCCAAGTGAAGTAACATTTT
					chr4:162240772-162240841 70bp	0.000244988	0.000133818			CCAGCAAAAAGAGTAGTCCCTAAGTG	TTCTCCATTGGATCATCTTTTTCA
63	4	1.67358e+08	1.67376e+08	loss	chr4:167362281-167362346 66bp	0.00163386	3.83652e-07		1	CATCTACTCAACCCTTTCCCATCT	AGCAGAGAGTTGAATGGTGTTGAC
65	4	1.9067e+08	1.90693e+08	gain	chr4:190675836-190675903 68bp	0.974342	0.583065		0	GGCCAAGAGCCCTACAACAG	TGTGTCTTCATTCTCCCCTTCTTC
					chr4:190677278-190677340 63bp	0.967612	0.425593			GCAGAGAACACACGACCAATTC	GTTACCACACCTGGCCACAGT
					chr4:190681051-190681124 74bp	0.895025	0.0495017			AAACATGGCACTTGGAATATTCAC	CAGTTGCTGCGTATAGATATATGTCAGA
					chr4:190681266-190681334 69bp	0.885768	0.0455931			ACAGATTTCTGAAGTTGAGGGTTGT	CCTTGACTACCCCCCACATAAA
66	5	42059211	4.20719e+07	loss	chr5:42063990-42064062 73bp	0.524858	3.55884e-05		1	GGTGTTGAAGTCTCCAGCTATTATTG	TGAGCACCAACATGTATAAAGCAA
					chr5:42065024-42065135 112bp	1.1607	0.118699			GAAAGTCTTTATTTCTCCTTCACATTTG	CAGGAGAGAGTGGCATGACGTA
					chr5:42065269-42065343 75bp	1.11342	0.0425037			CGTTGAGGTGGTATTCTTTGAGTTAA	AAAGATAGCAACATCCAATTACAAGAAG
					chr5:42063513-42063580 68bp	0.986233	0.798726			CCTGTTTTTTGATGTAGGCACTGA	TGGGATACAGCAAAACCAGTACTATG
67	5	4.62946e+07	4.63292e+07	loss	chr5:46306631-46306690 60bp	1.05154	0.958189			TGGAAGTCGGTGTGCCAAT	TGGCTGGGTCAAGTGGTATTT
					chr5:46307681-46307810 130bp	0.00167398	2.97795e-07		1	TTAACCAAGGCCTCACATGCT	TTGAGAAATTGCTTTGAGATGTTTG
					chr5:46317712-46317820 109bp	1.11793	0.0497686			GCATCAAAATCTCCCATTGTCA	AAACTGCTTCAGGATGAGTGCAT
					chr5:46317712-46317820 109bp	0.822165	0.160378	yes		GCATCAAAATCTCCCATTGTCA	AAACTGCTTCAGGATGAGTGCAT
					chr5:46325238-46325370 133bp	1.14472	0.0596295			CAGCTTCTCTTAACTATTCTTTCCAGTTT	TCTTTCTTTTGACTGGGCTGTTT
					chr5:46325238-46325370 133bp	0.891929	0.132204	yes		CAGCTTCTCTTAACTATTCTTTCCAGTTT	TCTTTCTTTTGACTGGGCTGTTT
68	5	1.37827e+08	1.37848e+08	gain	chr5:137840185-137840243 59bp	2.3511	0.000172779		1	GGGCAGTTCCTGATGGGTTT	CTGTGACAACCAGTGGGTGAA
					chr5:137842278-137842341 64bp	2.06575	0.000532624			TTGCCCTCAAGTCCCCATAA	GCTGTAATGGGACTGGAAGCA
69	5	1.40201e+08	1.40218e+08	gain	chr5:140207003-140207071 69bp	97289.7	0.000851586			CCTTGAGCAAAATAAATCACGACTT	TGCAGGAGCTTCTGAGTTTGTC
					chr5:140207003-140207071 69bp	52742.1	2.26323e-05	yes		CCTTGAGCAAAATAAATCACGACTT	TGCAGGAGCTTCTGAGTTTGTC
					chr5:140211674-140211750 77bp	93758.8	1.41489e-06		1	TGTCACTACATGTTATGTTTCCTGAATT	CACTAAAGGTAGAGTGTGGAAAACCA
					chr5:140211674-140211750 77bp	42642.4	6.1616e-09	yes		TGTCACTACATGTTATGTTTCCTGAATT	CACTAAAGGTAGAGTGTGGAAAACCA
70	5	1.50184e+08	1.50202e+08	loss	chr5:150191338-150191407 70bp	0.549046	1.93958e-06		1	GAGGGATCCAAAAAACAGGAGTAG	AAGGGAGGTGCCCCAAAA
					chr5:150191416-150191481 66bp	0.451668	6.40862e-05			TGGCTGGGAAACCATGGT	CCCATACAGCCCTTTGCCTTA
					chr5:150191587-150191649 63bp	0.551908	4.61646e-06			CAGCACATTACACCAGGGAGTAGA	TGCTTCCAAAGTGTGGGTGTT
					chr5:150197807-150197871 65bp	0.502316	2.70785e-05			AGGGATTCAGGAAAACAAGAGAGA	TTGGCACCATAGCACAGTGTAGA
71	5	1.80308e+08	1.80363e+08	loss	chr5:180311366-180311425 60bp	0.000131286	1.88007e-07			CGCTCCATGACAGTCAAAAATC	TGCTGTGTGACGACCCTTCA
					chr5:180313987-180314063 77bp	6.07187e-05	3.15106e-14		1	CGAATTCCCCTGCAAAACAT	TGGCTGCTTTAGTTTGTTTTAATCA
					chr5:180347759-180347817 59bp	0.0234381	3.96401e-07			ACAATCTGGCCTCATGATCAGA	GCCCATCCCTCCCTTGTCT
					chr5:180348809-180348866 58bp	0.0159995	3.23828e-09			TGGCCTCAGGCTGGAAACTA	TCCTGCTGCCCTGTGCTT
					chr5:180352503-180352561 59bp	0.00231196	3.17943e-07			AGACCAGTGCAGAGGCTATGG	GACCACAGCATGGAACTGATTC
73	6	1.90591e+06	1.91773e+06	gain	chr6:1907082-1907139 58bp	0.99539	0.942758		0	TGCCCTGGAGCAGAAGCT	TGAGCAGTTGCCTGAATACCAT
					chr6:1910116-1910187 72bp	1.12117	0.161107			CATTGTTCAATTGCCACCTATGA	CTCAGCAAACTATTACAAGGACAAAAA
					chr6:1911900-1911958 59bp	1.11987	0.107154			TCCAGGGCACCTCTTGGA	GCCATCTCAGTGTGACATGTGA
					chr6:1912886-1912944 59bp	1.13288	0.16935			GTTAGGAAAATGCGCAAAGACA	GCCCTGACTGCGCCTTAAG
					chr6:1913255-1913320 66bp	1.34723	0.39192			GGCCTGAGTTCACTGTGCTAGA	TGATCCTGGAATGATTGTTGTCA
74	6	1.10343e+07	1.10453e+07	loss	chr6:11037550-11037615 66bp	1.08298	0.206532		0	CTGGCCTGAAATGAGAATGAACT	AGCCCTCCTGCCTCTTAAGG
					chr6:11037476+11037582 107bp	0.89969	0.142093			CTCTGCCTCATTTCTTCATTTGG	AGCTGCTAATAGTTCATTCTCATTTCAG
75	6	2.21562e+07	2.21702e+07	loss	chr6:22161940-22162005 66bp	0.464098	5.06954e-05		1	CAGCTAGGAACACTGATCCCTGTA	TCAGAGTTGGTGGCATTTCCTT
76	6	2.99409e+07	2.99546e+07	loss	chr6:29945558-29945635 78bp	1.1	0.366199		0	TTGGAATTTGAGGGTGTTTGATC	AAAGTGTCTTCAAGCCAAAGGATT
					chr6:29949836+29949941 106bp	1.15869	0.0443365			TGCTTTTTGGAGCATTTGGACTA	GCAGGTAGAAGTTGAATAAACAAAAAGA
77	6	3.13475e+07	31399424	gain	chr6:31394527-31394595 69bp	0.738413	0.000901235		0	CCTTTCCATGGGATTCAGTTTC	AAAGACCAAACCCTACACCAAGAG
					chr6:31394527-31394595 69bp	0.852635	0.0501387	yes	opposite	CCTTTCCATGGGATTCAGTTTC	AAAGACCAAACCCTACACCAAGAG
					chr6:31394870+31395019 150bp	0.615572	2.32672e-05			ACTGGAGAGATCCCTGAAGAGAGA	GGAAGGATCATGTCTTAGGAAGCA
79	6	3.26127e+07	32630891	loss	chr6:32622119-32622204 86bp	0.565461	0.000234294			AAGCGGAAAACACTTGCAGTTAG	TTCCTATTTGTTGTAGAGTTCTTTTCAGA
					chr6:32622499-32622581 83bp	0.492263	1.67664e-06		1	CAGTCTGAGAAATGATAGCTACCTTATTG	CTCCAGATATGAAGGAGACAGTTTTAAA
80	6	5.40361e+07	54047394	gain	chr6:54039453-54039520 68bp	6007.3	1.88588e-07		1	TTGGTTTTGCAGGTGATTTGTT	CCCACAGCACCTGACTCAGTATC
81	6	6.5399e+07	6.54149e+07	loss	chr6:65401018-65401086 69bp	0.844791	0.0323606			GAACCACTGATGAACAAAGCAATT	GCCTATGAGCTATCCATGGCTAGT
					chr6:65405236-65405304 69bp	5.2131e-05	6.52367e-13		1	TCTTCACCCTGAGACAACAAAATC	AAACCCCCCACTACAAAGTATATATGA
					chr6:65405373-65405439 67bp	3.78329e-05	6.17202e-05			TGGGTTTTTTGAGGGTGTTAAGA	TTAGAACAGCATTTGGTAGGGAAGT
82	6	67094177	6.71059e+07	loss	chr6:67099586-67099685 100bp	9.72798e-05	3.18179e-06		1	GCTCTCAGGGTTTGGATCCA	AATTCCCCAGCTGTAGCAAAAA
					chr6:67101066-67101141 76bp	0.640972	0.00895137			AAAGCACTAGTGTAGGAGATTACAAACTCT	TTCCTAGCAATGCTTTGTGCAT
					chr6:67101066-67101141 76bp	0.785945	0.375417	yes		AAAGCACTAGTGTAGGAGATTACAAACTCT	TTCCTAGCAATGCTTTGTGCAT
					chr6:67101269-67101335 67bp	0.857079	0.0104376			CACAGCAAAACCACTTGCAAA	CATGAAGTGGCAACACTCACATC
83	6	6.84041e+07	6.84113e+07	loss	chr6:68404633-68404728 96bp	0.817902	0.454598			CCTCTGAACTCATCTTGATACCTCTAATTA	GAATGCATATCAAACATCGAATGG
					chr6:68407062-68407138 77bp	1.05458	0.548064			CTGGGCTGAGGAAATAGTACAAAAA	TTCAATCTATACCCTACCATTATTTCCTAA
					chr6:68408594-68408670 77bp	1.03526	0.681756			AACATACCATGTGATTTCCTGATGA	CACTGAAGATAGTGTGCCATCCA
					chr6:68408629-68408708 80bp	0.90125	0.280345			TTCAAGCTATTTTGCGATTTGGA	GGTCACATTTTTGTCTTGGTCATTTA
					chr6:68409967-68410068 102bp	2.61107e-05	5.06872e-11			TTGCCTTTCATTGTTGTAACCTCTT	GCCTGGGAGACTCTGATATTATAAACAC
					chr6:68409967-68410068 102bp	2.4946e-05	8.84907e-13	yes	1	TTGCCTTTCATTGTTGTAACCTCTT	GCCTGGGAGACTCTGATATTATAAACAC
84	6	7.29165e+07	72928399	gain	chr6:72920090-72920158 69bp	0.862542	0.0915401			GCACTTACTGCGCTAAGGGATAA	TTCCATAGCCCCTCCTCTGA
					chr6:72920090-72920158 69bp	0.864537	0.134111	yes		GCACTTACTGCGCTAAGGGATAA	TTCCATAGCCCCTCCTCTGA
					chr6:72923548-72923639 92bp	1.87254	9.23752e-06		1	TTCTTTGTCTTCAGAATGTCCATGA	CCCCACATGCCTGACACA
					chr6:72923548-72923627 80bp	1.96564	0.0122223	yes		TTCTTTGTCTTCAGAATGTCCATGA	GACACATAAATCCCGAAAAGGTTT
					chr6:72923548-72923627 80bp	1.83401	0.000278824	yes		TTCTTTGTCTTCAGAATGTCCATGA	GACACATAAATCCCGAAAAGGTTT
85	6	77072117	77087065	loss	chr6:77077882-77077963 82bp	0.526681	0.000221789			GCTGACTTCCTGATGCATATCTTTT	AAGTGGAGATAAGGCAAAGGTAGTG	chr7:90681614+90681678 65bp
					chr6:77080060-77080120 61bp	0.477421	0.000214068		1	TGGGATGATGAGTAGAGTGAAGCT	CGGTACGCTTTGCATTCGT
88	6	7.95718e+07	79586516	gain	chr6:79578885-79578949 65bp	56855	3.37951e-09		1	ACTGCTGGGACTGCCATATAAAC	CTGCCGTGAACGGAAAGTG
					chr6:79579252-79579308 57bp	46.6078	3.63526e-10			TCCCCCACAGTCCATCCA	TCCAAGGGCTGGGATTTTC
					chr6:79579921-79579988 68bp	385.343	7.83746e-06			AAGGAGCAAACCCTTTTTTAAGC	GCATCCAGCTCTCAGACTATGATC
					chr6:79580704-79580771 68bp	5429.74	1.64167e-07			GACAAGTTCAGCAAAAGGCAAA	GGGCTTGCAGGCACAAATT
89	6	1.0356e+08	1.03571e+08	gain	chr6:103564069-103564130 62bp	0.909093	0.0800903		0	AACCTCACATTTGGATTCTCATCA	TGAGCAGCTTAGCAGCATTTTT
					chr6:103564069-103564130 62bp	0.710382	0.256058			AACCTCACATTTGGATTCTCATCA	TGAGCAGCTTAGCAGCATTTTT
					chr6:103564097-103564163 67bp	0.920188	0.039532			TGCAAAAAAGCGAAAAATGCT	CCCTTCACTGACATTGTATTCTGTTG
					chr6:103565361-103565430 70bp	0.972655	0.202186			TGGAAGCCAGGGAAATGC	ATAAGACTAAACACATGGCACCATCT
					chr6:103565946-103566071 126bp	1.00231	1			TGGGCCAACTGTTATCATTAAAAA	TCCCAATAAGGCTTTCAACATAAAG
					chr6:103564384-103564455 72bp	0.830758	0.0136061			GCCCATAGCCATGTGGAACT	AGTATCACCTTTTTCCTTGTAGACTGAA
90	6	1.26217e+08	1.26235e+08	gain	chr6:126228026-126228092 67bp	2.19999	2.52567e-05		1	GGATTCATACCCTGCCCTCTT	GAGAAGGTCCTCCTCGTTTGTG
91	6	1.32057e+08	1.32073e+08	loss	chr6:132060088-132060159 72bp	1.0299	0.657592			CTTGAAGAAAGTAGGCTGTTGGTAGA	CCTCTCCAAAAGCAAATATCCCTAT
					chr6:132060793-132060867 75bp	0.981119	0.759625			CCGGGAAGGTATTATGGTTAACTTAG	CATCAGACAGAATATGATAAAAGCAAGA
					chr6:132067338-132067408 71bp	0.462492	4.04303e-08		1	CCTTATGGGAAGGATAAAGCTCTGT	CATCCATAGAAAGGGTTCAGAAAAC
92	6	1.34305e+08	134315479	gain	chr6:134310419-134310486 68bp	0.902814	0.000594043			GTAATCAACCTGCCACCAGATG	CATTCAGTACCTGATATGGCACCAT
					chr6:134310598-134310657 60bp	1.06992	0.761682			TGTGGCCACTTTGTTCATAAGC	CAGCATCTTTGCCCAACCA
					chr6:134311302-134311365 64bp	17743.5	1.32738e-11		1	TCTGTCAATCACCGTGGCTATT	TCTGCCTATCCCCAGTCTAATGA
					chr6:134311535-134311605 71bp	1.0122	0.34369			CCCAGTCCCTCCCTAGTGAGA	TCCTGAATTTGAGGCTGGATTC
					chr6:134311822-134311887 66bp	1.05519	0.978192			TCGCTTCTACGGCAAAGAATC	TTGAGAAGGAAAATCTTGACACGTT
					chr6:134311961-134312020 60bp	0.912249	0.117431			GACTGGGACGTTGCCTTTAAGA	CCTCCTCAGCCTGGCAAA
					chr6:134311961-134312020 60bp	0.786399	0.154708	yes		GACTGGGACGTTGCCTTTAAGA	CCTCCTCAGCCTGGCAAA
					chr6:134314836-134314896 61bp	1.10957	0.149421			AATTAAATCAGGGCTGCCATTG	GCTCGGCTGCAGTCAGAAG
94	7	2.22052e+07	2.22133e+07	gain	chr7:22206648-22206711 64bp	1.0216	0.830712			GACTTGACTCTTGGCCCAGTAAG	GGGCATAAAGGGCTAGAAATGC
					chr7:22208320-22208381 62bp	3391.01	7.67025e-08		1	TTGGGCCTGCTCTGATTAGG	TCTGGAGTTCCACCGGAGTCT
					chr7:22209924-22209987 64bp	8427.17	1.6352e-05			GCTGTGTGCAGAGGTTTTCAAA	CAGCCATGGAATGATGTGTTG
95	7	2.55678e+07	2.55778e+07	loss	chr7:25574121-25574183 63bp	0.655197	0.000790251		1	CTGTATGCAGTCCCAGAGAGGAT	TGCTCACCCCCATGACTGT
96	7	25910763	2.59225e+07	gain	chr7:25918227-25918288 62bp	1.10765	0.0666282			TTCTCCCTGCCAGACTCATGT	TGCTGTTGAGGCTGTCACTGA
					chr7:25918402-25918472 71bp	1.90528	8.39559e-06		1	GAGTGTCAGTAAGATGCAGGTAATAAATG	GAGGGAGGATTGCAATTCATG
98	7	6.98625e+07	6.98747e+07	gain	chr7:69867677-69867740 64bp	402.636	1.58962e-07		1	GGAACAATGTCAAGTTCAGCTCTCT	TCCTGCACGTGGAGGTTTC
					chr7:69869257-69869314 58bp	231.789	2.14519e-05			TGGCTCTTCTGATTATGGCATTT	TGGCCCCAGGCTGTGA
104	7	1.53827e+08	153835999	gain	chr7:153827778-153827839 62bp	1	1			GGCCATTGTGTAGATCCCAAA	TGGAAACTGGGCAATGATCTG
					chr7:153827840-153827898 59bp	0.842842	0.242598			GCTGCCATCCCGAGTTTG	TTCATGCACCAGTGTTTTGTTCT
					chr7:153827840-153827898 59bp	0.860055	0.294383	yes		GCTGCCATCCCGAGTTTG	TTCATGCACCAGTGTTTTGTTCT
					chr7:153828394-153828456 63bp	0.995965	0.888412			GGCAGAGCTGGGTGATAACTG	ACCACGCACATTCCCAAAA
					chr7:153828394-153828456 63bp	0.947698	0.336196	yes		GGCAGAGCTGGGTGATAACTG	ACCACGCACATTCCCAAAA
					chr7:153833251-153833317 67bp	74244.7	1.938e-05		1	GTGCACGTGGGATTTCTTAGTG	CCTGGTCTAACAACCATGCAAA
105	8	896	123396	gain	chr8:20528-20589 62bp	1.3333	0.00110872		1	TGAGCCTCCGCCTTTCC	ATTGCGGTTCGTGCAGAAG
					chr8:20528-20589 62bp	1.2163	0.00633282	yes		TGAGCCTCCGCCTTTCC	ATTGCGGTTCGTGCAGAAG
106	8	8.61716e+06	8.62735e+06	gain	chr8:8621427-8621512 86bp	1.74513	0.00650551			TGGCTCAGAACTCAAACGTCTCT	CCAGGCAAAGAATGACTACTGAAG
					chr8:8622490-8622552 63bp	2.23845	1.31576e-05	yes	1	CTGTGTGGGTGTGTGCATCA	CTCCTGGCACATCATCATTCA
					chr8:8622490-8622552 63bp	1.87038	0.000478604			CTGTGTGGGTGTGTGCATCA	CTCCTGGCACATCATCATTCA
107	8	1.19992e+07	1.20491e+07	gain	chr8:12025854-12025917 64bp	2.1848	7.16297e-05		1	GGTGGAATGAGAGGACTGTGATG	CCTGGCCCATGAAAAGACAA
110	8	40584025	4.05923e+07	gain	chr8:40586547-40586605 59bp	0.948246	0.296146			CCGCAGTGCAGCAAGGAT	GGTGCAATGTGCATTCACTGA
					chr8:40587435-40587504 70bp	0.918064	0.196956			CCCTCTTGATTCTTTGGGCATA	TCTCTTATTCCCCTTTTTGCTGTT
					chr8:40588339-40588416 78bp	1.15402	0.0782168			GTCTGGTGCATGTAATCACATTTAGA	TTCTCCAGAAGGAAATCCTACATTG
					chr8:40588670-40588732 63bp	0.913831	0.0359924			CAGCACATGGGAGGAGCAT	TGCTGCTGCAACTGGAGTCT
					chr8:40590268-40590344 77bp	1.07425	0.184074			GCTCACACATGCTCCCTACTTCT	GCTAAGGAAATCCAAGATGACAGATA
					chr8:40589082-40589147 66bp	27175.1	4.69328e-07		1	CTGGCAACCCATCCAAATTT	AAGGAATGGATACTGTGTGTGCAT
112	8	1.20219e+08	1.2023e+08	gain	chr8:120225282-120225348 67bp	1.7411	2.44715e-06		1	GGCTAAGCAGAACCAAAAGCTTT	AAACTGAGGGAAGAGGCACATG
					chr8:120227540-120227656 117bp	2.55502	0.00390905			TGGGCCACTCAGAGCTTCAT	TGCTTCTATTTTGGCTAGGTATTTTATCA
113	9	2.33548e+07	23366675	loss	chr9:23357690-23357759 70bp	0.383332	3.54055e-06		1	TCTGCTAAAAGGTTCACATGTGTGT	TGCACGTGCCTGCTTTTG
					chr9:23357926-23358003 78bp	0.415619	1.85429e-05			AAATGATGACAGAGCAGTGAGATTG	TCCATTCTGGAGAAGACTTTTAGTGA
					chr9:23362215-23362277 63bp	0.473849	0.00460177			CCTACCGTACCACCCAAATCA	TTCCCCATGGATCTCTAGGTCTT
114	9	42348953	4.23701e+07	loss	chr9:42356706-42356774 69bp	0.912249	0.288026			AACAAGAGGAACTTTGGAAAATGC	TTTCGTTATTTGCCCATTGGTT
					chr9:42364993-42365059 67bp	0.716978	0.00043117		1	CTGGGAGAGAGGATTTTTCATGTT	GCATGTCCATCACCTCAAACC	chr9:43583904+43583970 67bp
116	9	4.37136e+07	4.38757e+07	loss	chr9:43742255-43742313 59bp	0.919125	0.623364			CCAGGCGTGGACCTCTGA	GGTGATGAACCAGGCAAACAT	chr9_random:919991+920049 59bp
					chr9:43742255-43742313 59bp	1.09619	0.269193	yes		CCAGGCGTGGACCTCTGA	GGTGATGAACCAGGCAAACAT	chr9_random:919991+920049 59bp
					chr9:43810312-43810370 59bp	1.13092	0.0989876			CATCCCATCCAGTCACATTTTTC	CGGCCGCGTTTACGAA
					chr9:43840870-43840935 66bp	0.898132	0.306748			GCACAGGTCTCTTGCAGAGCTT	ACAGGCACCCTCCCACAGT
					chr9:43841361-43841418 58bp	0.730775	0.000435744		1	AGTGGAAACCCATGCTGCTT	GCGGCTTCCCCTGAATG
					chr9:43839000-43839062 63bp	0.895025	0.053649			GAGGTTGGCCCTGTCATCAT	TGATCTGTGCCTCCTTAGATGCT
117	9	4.51943e+07	4.52653e+07	loss	chr9:45199614-45199676 63bp	0.750019	0.0532822		0	CCTGCCTGTTGGCATTGG	ATTGGAAGGTAAGGCCTGCAT
					chr9:45216751-45216806 56bp	0.816486	0.0423843			GGGCAAGAAAAGGGTTGAAGT	TGGTGGCGGTTCAGCAA	chr9:45465877-45465932 56bp
118	9	1.31286e+08	1.31298e+08	loss	chr9:131291480-131291543 64bp	0.527594	0.00010063			TTCCTCATCTGTCTTCCCAGAAC	GAGAGGACATAAGCGTATGAAAAACC
					chr9:131292566-131292628 63bp	0.507859	5.22226e-05		1	GCCTCTCACGGTACTGTCATCTC	ACTGTTCCTCACAGCCTTTGC
119	9	135438499	1.35447e+08	gain	chr9:135439668-135439725 58bp	0.968171	0.567291			TCCCTCTGACTTGGAAGGATTC	GGCACCCGCCTTCTTGT
					chr9:135440184-135440249 66bp	8461.32	1.54855e-08		1	GGCCCCAGCTGTTCCTATTT	GAGGTCTTTGAAGTTAATTTTGCTGTT
					chr9:135442809-135442867 59bp	1975.95	1.86806e-05			CAGAGCACTGGCATTGATTATTTT	GGGCCTGGCAGGAGACA
122	10	4.85252e+07	4.87927e+07	loss	chr10:48569668-48569726 59bp	0.86304	0.0773403			GCGGCATCTCCTACCTGACA	GGCAGAAGTTCACCGAGATCA
					chr10:48579536-48579602 67bp	0.631783	0.000144444		1	GTGCCAGATTCCCCATGTG	GCTAACGCCGCCCTCCTA	chr10:46189801+46189867 67bp
123	10	5.44432e+07	5.44634e+07	loss	chr10:54454887-54454971 85bp	0.879649	0.334745		0	GGCGGGCGGATAACG	GTAGAGACAGGATTTCACCATGTTAGC
125	10	66062582	6.60722e+07	loss	chr10:66067282-66067386 105bp	0.937896	0.391345			CTCTGGCCTTCAAGTGTGTTTG	CATTTCCCCCACGTGTCTTTT
					chr10:66067868-66067928 61bp	1.01924	0.745863			CCTGCAGCCGTGTGAAAGA	TTGCTTGTTCATTTGTTTGTCTGA
					chr10:66070458-66070536 79bp	1.60174e-05	6.06675e-06		1	CAAAACAGGTCTGAAAAAAGATAGATAACT	GGAGCTTTACACATGCCTAACTAGAA
126	10	81463897	8.15008e+07	loss	chr10:81475592-81475660 69bp	0.777816	0.00346274		1	GCAGCTCCATGCATGTTACTG	CACTGTCTTTCACCTCCTTATCTTCTC	chr10:81155406+81155474 69bp
					chr10:81482550-81482622 73bp	0.730775	0.00431218			CATATGCTTCAGACCTTTGAACATG	GGACTTGTGGGAGAGAGAAGATAGG
					chr10:81482550-81482622 73bp	0.917004	0.263981	yes		CATATGCTTCAGACCTTTGAACATG	GGACTTGTGGGAGAGAGAAGATAGG
					chr10:81482550-81482622 73bp	0.851159	0.00352499	yes		CATATGCTTCAGACCTTTGAACATG	GGACTTGTGGGAGAGAGAAGATAGG
127	10	1.17688e+08	1.17712e+08	loss	chr10:117698972-117699043 72bp	0.998269	0.979037		0	TGCTAGGCCTCTGTAAGGTCTCA	GGGTTGGAGAGAAGAGAGAAGTTTAG
					chr10:117699311-117699365 55bp	0.913831	0.0182135			TTCGAGGGTCCTGGATGAAG	TCCACCCAACAGCCCTCTAC
					chr10:117702055-117702170 116bp	0.926588	0.0404006			GGTCTGTAAACTGTATGGTGAACCA	CCGTTTTAACCACTAGATCATGCA
					chr10:117702169-117702279 111bp	0.991373	0.845131			GGAGGCCTGGGAAAACTAGAAT	GGCAGAAAGCAATGTTCTCATTT
128	11	4245965	4305968	gain	chr11:4293392-4293449 58bp	1.66728	1.66013e-06		1	GGAATCGGCACGCTGAAC	CTGAGATAGAAGAGGCAGCCTTAGA
131	11	2.43938e+07	24410816	gain	chr11:24403334-24403395 62bp	1.99654	0.000139819			ATCACTTCTTTCCTTACCTGATCCA	CCCGCTTTGCCCCTTAA
					chr11:24404110-24404175 66bp	2.0209	5.65049e-06		1	CAAGGTGTACTTGGGAATGTCATC	GCTAAGCAGCAGTTTTTCTCCAAT
132	11	31343837	3.13578e+07	loss	chr11:31350329-31350460 132bp	1.21179e-05	3.88588e-13		1	TGCTTCTTAAGCCAATGTCTGTAATT	GCAAAACAACACTGATGTAACTGGTA
					chr11:31350677-31350748 72bp	2.1319e-05	3.10706e-12			CCTGGAAAAGTAGACTGGATCATTC	CTGCTTCTCAGTGGCCAATTAA
133	11	41765760	4.17839e+07	loss	chr11:41774587-41774654 68bp	0.981119	0.649796			TTCTGTCCCCATGCACATTAATA	CAACTGCCAAAAGCCAAATTAATA
					chr11:41774951-41775021 71bp	5.75202e-06	8.05725e-14		1	CTCCCTTGTCATTCATGTTTGG	TGAGAGAGACTGTTGGAAGTTAACGT
					chr11:41775271-41775330 60bp	1.83825	0.79405			CCAAACTGCTCCAACCACAA	GAGTTGCAGAGCTGGTGAAGCT
					chr11:41775271-41775330 60bp	0.0810993	0.0970539	yes		CCAAACTGCTCCAACCACAA	GAGTTGCAGAGCTGGTGAAGCT
					chr11:41778310-41778382 73bp	1.0693	0.215806			CCAGAGAACTCAGCTAACAAACTGAT	GGTGACAAGGTGCATGCATAGT
					chr11:41774776-41774840 65bp	0.000255835	1.0043e-10			TGACAAGCTGGCAGAGAAATTTT	CTGGATGGGCTAGCAGCAA
134	11	4.26528e+07	4.26675e+07	loss	chr11:42659957-42660045 89bp	0.89969	0.136468			TGGAAATTACAGGAGCAACAAGAC	ACTATGTCCCCAAATTCCTGTGA
					chr11:42659914-42660001 88bp	0.767107	0.000607959		1	AGCCCTAACAAGTGTTCCCTTTC	TTCCACAATTCAATCCAGATAGTCTT
135	11	42766574	4.27782e+07	gain	chr11:42772004-42772072 69bp	2652.86	8.35762e-09			CAAGTTTCTATAAGTGGTCAGGGATCA	TGCTCAGTCAGAGCCAGTTGA
					chr11:42774801-42774861 61bp	25122.1	8.4388e-11		1	GCCAGCAGCATTGATAATCCA	TCTTCCCAGGAAACACCCTTAG
139	12	730326	748226	gain	chr12:739526-739590 65bp	1.97931	3.33271e-06			CCTGGCCTTTGCCTAACATTT	GCAGTTCAGAAAGATTGGCATTT
					chr12:740583-740658 76bp	2.04557	1.06211e-05	yes		TTTGTGGCCAACTTAATTGATCA	GAAACCCCACCTGAAAAATCTAAA
					chr12:740583-740658 76bp	2.06575	3.14395e-06		1	TTTGTGGCCAACTTAATTGATCA	GAAACCCCACCTGAAAAATCTAAA
140	12	2.1112e+06	2.13337e+06	gain	chr12:2119625-2119684 60bp	1.71614	0.000527287			ACAGGCCCCAGCTCACTCT	CCGACCATTCTGCAAATCG
					chr12:2127661-2127725 65bp	2.18228	0.000366515		1	CCCGATGGTTCTTTTTGGAA	GGTCTTTTCAGTGCGATATTTCAA
142	12	1.11129e+07	1.11409e+07	loss	chr12:11116694-11116756 63bp	0.471392	2.87883e-05		1	GGCCTTTGTTTGGTAAGAACGA	GAAGTGACATCGCCCTGACA	chr12_random:1906+1968 63bp
					chr12:11125459-11125525 67bp	0.48971	0.00376179			GCTTGTCTGTTGCTGGGTCAT	AGGTAGTTCTGGTCATTGAGTTTGC	chr12_random:10671+10737 67bp
143	12	1.13992e+07	1.14202e+07	loss	chr12:11403409-11403494 86bp	0.590496	2.34656e-05		1	ACAGAATCTTCCTCAACTTACTGTGTTC	CAAGCAACGCTGAATTCTTGAA
					chr12:11409624-11409687 64bp	0.753929	0.0212416			GGAGTGCCAGGCAGATGTG	CCACTAACTGGGACTGCAGCTT
144	12	30390250	3.04049e+07	loss	chr12:30396484-30396555 72bp	0.542113	0.00127959			CATAGGTCTGAATGTGATTGGCTAA	TGCCTTCATCCAAAACTTCTCAT
					chr12:30396596-30396663 68bp	0.387786	8.98615e-07		1	TCAGCTTCAGCTTGTTAGAACCAT	CCATGCGTGGAAAATAGCAA
145	13	6.81433e+07	6.81645e+07	loss	chr13:68154755-68154896 142bp	0.384663	0.000334074			CAATTTTTCTATGTTGGCCTCATG	ACAAATTGCCAAGAGTTTACTTCCTT
					chr13:68155183-68155262 80bp	0.410845	2.19739e-05			GTTTTCATTCCTTGCTTGTCTCTCT	GCCAGAAGCCAATCAGTAAATTAGA
					chr13:68155253-68155332 80bp	0.449066	1.99559e-07		1	GGCTTCTGGCCAATTCACTTT	GCCCACCCAGGTAAATTTAATG
					chr13:68159471-68159549 79bp	0.410845	6.90648e-05			TGACATGGAGAAAAGGATGAGAGA	AAATTTCCTAAAACCCACTGTGTTG
147	13	1.08566e+08	108574090	gain	chr13:108569357-108569431 75bp	0.898132	0.00890264		0	ACTGTCATAATGCATGATTCAGTCAA	TCCCTTACATGATCTGTTGTCTTAATAAA
					chr13:108569509-108569573 65bp	1.03526	0.614087			CATCTCTGGCCAACCATTCTG	CACATCATCAGGTACGGGAAAG
					chr13:108569976-108570048 73bp	0.946058	0.214159			GAATTTTCTTTGGCAGCTGTCTTT	TGACAAGCTCTAGTGGCATGAGA
					chr13:108570249-108570326 78bp	0.923382	0.0823072			CATAGTGGGAAAAATTATAGAAGCAAAAC	AACAAATACTCAAAAGACCAAACGAA
148	14	1.84993e+07	1.86399e+07	loss	chr14:18573480-18573547 68bp	0.709562	0.000550982			GACGGTCCAAAGAGGCAAGA	AGCCTGGTGGTGGGACGTA
					chr14:18573608-18573668 61bp	0.620929	4.07933e-05		1	GCAGGCCTGAGGACATGTG	GACAAGGTTGGAACCCAAGTG
150	14	1.9158e+07	1.9217e+07	loss	chr14:19170239-19170297 59bp	0.858565	0.0587867		0	AGATGCAGTGAGCTGTGATGGT	GAGATGGCGTCTGTCATCCA
151	14	2.13862e+07	21405140	gain	chr14:21397165-21397226 62bp	1.01045	0.903233		0	GAGCCTTTGCCCGATCTTC	AACCATCAGTGTGGCTAGTAGTGAAA
					chr14:21397081-21397180 100bp	0.94442	0.393696			CTCCAATGCACACTAACAAAAGTAATAA	GATCGGGCAAAGGCTCTGA
152	14	6.76674e+07	67681627	gain	chr14:67672845-67672934 90bp	1.10765	0.289726		0	CGAGACCATCCTGTCCAACA	CTGGGACTCCAGGCATGTG
					chr14:67672760-67672857 98bp	0.893475	0.0870103			ATCAGGCCGGGCACAGT	CAGGATGGTCTCGATCTCTTGAC
164	15	22040766	22057878	gain	chr15:22046682-22046753 72bp	0.933033	0.268575			GCTGACTAAATCATGATGCCATAGA	TGCATGTAGATACCCATATTTCTGCTA
					chr15:22046930-22047001 72bp	3.16748	5.79743e-05		1	TGCATGTCTTTTAGGGCTGAGA	TTGAAAGACTAAATGCTCTGTGTACATC
165	15	6.96617e+07	6.96735e+07	gain	chr15:69668372-69668436 65bp	0.990801	0.814193			CCTTGTGAGAGAGACCCAGGAA	AGAAAGCACAAAAGGTCCCTAATG
					chr15:69669664-69669725 62bp	5098.42	4.27153e-07		1	AGCCAGTGCTGGACGAAGA	CCACACGGCCTCAAAACTACA
					chr15:69671030-69671089 60bp	1.14605	0.105695			GGCAGCTGTTGGGAGTATGAG	GGCTGGTTGCAAACATTCTTG
166	16	1.46896e+07	1.47674e+07	loss	chr16:14695093-14695176 84bp	0.917004	0.0265381		0	CAAGCCGGCCCTTTCTG	CGCGAACTTACCCTTCATTCC
					chr16:14733379-14733439 61bp	0.888843	0.048755			GCTGCCCTGGCACACAGT	GTCTTGGTGCATTTAGAGGTCAAG	chr16:14694262+14694322 61bp
					chr16:14734937-14735000 64bp	0.937354	0.279083			GAGTCAGGCCCAGGGAAGTC	GTAATAACATCAAAAGAGCGCCTTT	chr16:14695819+14695882 64bp
					chr16:14762211-14762272 62bp	1.05702	0.357316			TTGGCAGACCCTCAATCCA	CAGCAGCTTTTGCACACATGT	chr16:14723091+14723152 62bp
					chr16:14743211-14743275 65bp	0.949342	0.0651883			TCCACCCATTCTGACTCACTTTC	GGCCAAGACTGATTGTTGGAA
170	16	5.43464e+07	5.43771e+07	loss	chr16:54353867-54353924 58bp	0.326842	0.00214943			TCCAGGACGTGGGAACGT	ACAGCCAAGACGAAAGATCCA
					chr16:54353867-54353924 58bp	0.260616	0.000363536	yes	1	TCCAGGACGTGGGAACGT	ACAGCCAAGACGAAAGATCCA
					chr16:54364010-54364071 62bp	0.644685	0.014638			CCAGCTATGCACACTTCTGATTACA	CCCCTGATTGGGCAGTGA
171	16	7.6919e+07	7.69398e+07	loss	chr16:76930863-76930930 68bp	0.974342	0.640111		0	CTTTTTAAAACTGCCCTCACATTG	AGAAGTTCCAACTCCGGGTACA
					chr16:76931657-76931716 60bp	0.77602	0.0161953			TGATCCTGCCTAACTGCAACCT	AGGCTAAGGCAGGACAGTCACT
172	16	8.32097e+07	8.32276e+07	loss	chr16:83218794-83218876 83bp	0.959264	0.5412			CAGATTATGAGGTCAGGAGTTCGA	CATCTGGCTGTTTTTATTTTTAGTAGAGAT
					chr16:83223549-83223608 60bp	0.517632	1.39945e-05		1	GAGGAGGCTTCAGCACACTGT	TTGTCCCATTTCTCCTGTGAAA
173	16	86073130	8.61081e+07	gain	chr16:86078423-86078485 63bp	1.0163	0.936353			TCAGCCCCATGAAGCAGTTC	GGCCCTGCCGTTTGTG
					chr16:86078423-86078485 63bp	0.878126	0.0231005	yes		TCAGCCCCATGAAGCAGTTC	GGCCCTGCCGTTTGTG
					chr16:86085204-86085266 63bp	1.46409	0.00106039		1	GGATATGGTCCAAGGTGCTGAA	CAGGCGTGCCAGATTCG
					chr16:86092301-86092359 59bp	0.915416	0.104972			CCCTGCGTGTCTATGTCCAA	GGGACTGAGGAGGTGAATTGC
175	17	18290126	1.83165e+07	gain	chr17:18306658-18306724 67bp	0.976032	0.0795056			GCAGCCTTATATCCCTATGGTGTT	CTTTGGTGTGTTGGGTCTGTTAAT
					chr17:18306658-18306724 67bp	0.982821	0.859769	yes		GCAGCCTTATATCCCTATGGTGTT	CTTTGGTGTGTTGGGTCTGTTAAT
					chr17:18306810-18306875 66bp	1.67501	3.84752e-05		1	CGAGACTCTGGTGCACCTCTCT	CCACGGAATGCTGAATCCTT
					chr17:18306810-18306875 66bp	1.48968	0.0316981	yes		CGAGACTCTGGTGCACCTCTCT	CCACGGAATGCTGAATCCTT
179	18	5.30935e+07	5.31055e+07	loss	chr18:53099020-53099082 63bp	2.1062e-05	4.61506e-07		1	TGCTTCTCCTCCCTGATCCA	ACGCTCCCATTTTCATACAGAAGT
					chr18:53099573-53099639 67bp	0.000210703	4.52581e-07			CTGAGCAGGCCTGTGTATGACT	TGAATAAGCAGTAGTGATGGGAAGA
180	18	6.19158e+07	6.19236e+07	gain	chr18:61918552-61918620 69bp	22124.1	3.58312e-09		1	CCCTCACCTCTTCTTTCAATCATC	TCTATACTCCAAAAGTCCTCAACATCA
					chr18:61921690-61921765 76bp	1.00231	1			TGTTCTGACTTTGGTCACTTTTCC	TGCTCACTCATGGTAGCTGAGAAT
182	18	63107271	6.31215e+07	loss	chr18:63113443-63113510 68bp	0.480742	9.95553e-06		1	TTTGCCTACTTAGATAGACCCTTCGT	AGCCAGTCAGATAAGGAGAATCCA
					chr18:63113785-63113866 82bp	0.677128	0.0267435			CCATTCAGCAAAACTTCTCTCTTCT	CCACTGCATGTATCTAAGTCTGAAAGAC
					chr18:63114700-63114771 72bp	0.444421	1.41424e-06			GTATGTGGTGGTGGAGCACAAT	TGGAGTAAAATACCGGATAAAGAAGAA
					chr18:63115847-63115932 86bp	0.427304	2.31911e-05			GCAAAAATGTCAAAAAACAGGTATGA	CAGAAGCCATTCTCTTTTTACACAAA
183	19	2.30083e+07	2.30175e+07	gain	chr19:23014075-23014129 55bp	1.98275	0.000125028		1	GAGCCAGGCCCCACAGA	GGGCCCAGCATAGGTCAAA
185	19	4.30307e+07	4.30412e+07	loss	chr19:43035134-43035197 64bp	0.593231	0.00835952		1	CAGAGCCTTCCCAAAGTTTCC	CCCCCATTTTCCCAGTTAGAG
					chr19:43036102-43036161 60bp	0.538369	0.00494318			TGTCCAGTGAAAGCAGCAACA	GCGCTTGGCATATTCATGTG
188	19	58207837	5.82416e+07	loss	chr19:58212662-58212730 69bp	0.507859	0.0010648			CCACTGTGGAGTCATAGCACAAA	GAAGCTCAGTCTGTTTTAGTTGCAA
					chr19:58214645-58214704 60bp	0.532185	0.000726252			CCAGCCTTCCCTGACATGA	TGTTGCAGGTCTCCAAACAAAC
					chr19:58232714-58232784 71bp	0.493116	0.000123207		1	CGGAACCAGCCTCAGAATGA	TCACACATCGCTATGAGACTCTTG
190	20	2.57071e+07	2.57747e+07	loss	chr20:25728459-25728520 62bp	1.35035	0.00994218			CGTAGAAGTTATTCAGCCAGACCAA	CCCGGTCTCCCCTGTTTC	chr20:25984657-25984718 62bp
					chr20:25740288-25740344 57bp	1.06992	0.371948			GGTACTCCCAACCGCAGATG	GTAATCCCGGCACTTTGGAA
					chr20:25748001-25748068 68bp	0.632878	0.000123744		1	TGTGGTTTCCCTCCACTCTTGT	GGTACCTCCTAGCCTGTTGGTAAA
192	21	9.81638e+06	9.95049e+06	gain	chr21:9884148-9884208 61bp	1.45062	0.0349678		0	ACAGCAAAACCCCGAAAGG	GAAGGTGACTCACACAGGACATG
					chr21:9886325-9886387 63bp	1.24473	0.0285806			CCAGCTGAACAAGCCCATCT	TCCAGAGTGCACCCCAATATG
193	21	4.37942e+07	4.37996e+07	gain	chr21:43794521-43794578 58bp	1.11214	0.219455			ACCAGGCACGGGCATCT	TGGGCAAGGAGGGAGTTTG
					chr21:43796062-43796118 57bp	77.5291	3.21734e-06		1	CAGGTCTCCCGCCCTTTAC	GGGCACTGTGGACTCTGTGAT
196	22	1.64292e+07	1.64382e+07	gain	chr22:16431255-16431329 75bp	0.988514	0.888881			TGTTGCCTGTTACTAATGCATTTACTG	GCAGGCCTATGCTAATCAAAGC
					chr22:16433255-16433320 66bp	732.914	1.16727e-09		1	CCACCTCAGAATGTCCCCATT	GAAACATACGGAAAAGCAAAGCA
					chr22:16436867-16436943 77bp	1.03288	0.724768			CTGCTGTATCCTTCTCTCTCATTCC	CAAATCAGAATCCTCGAACTTTTG
					chr22:16433428-16433494 67bp	3202.54	2.44726e-08			GCACTGTCCTCTAACTGCTTCTTCT	GCCGGGCAAACAGGATTT
197	22	1.87396e+07	1.87681e+07	loss	chr22:18753273-18753363 91bp	0.60815	2.65585e-05		1	GGAGCTGTCGAGTCAGGTACGT	GACAACAAGGGCGAGGACAA
198	22	1.88257e+07	1.88697e+07	loss	chr22:18849435-18849504 70bp	0.902814	0.417134		0	CTGCAGATCACACTGGTGTCTGT	TGGGCGGCAAGGACTTT
					chr22:18839235-18839306 72bp	0.760489	0.0104074			GCTGTCACCAAGAAAAAGGACACT	GCAGCTGCTGGATGGTAACTG	chr22:20059240-20059311 72bp
199	22	1.89582e+07	1.90198e+07	gain	chr22:18966226-18966289 64bp	4.74859	1.58108e-06		1	CAGAGGCCTTTGCCTAGTAGCT	GGCAGAGTTCAAGGCTATTTCG
200	22	1.92177e+07	1.9232e+07	gain	chr22:19224899-19224963 65bp	1.90528	0.00348295			CAATGGGAAGGCCTCTTTCA	TCCTGATTCAAAGAAGCCAACTATT
					chr22:19227371-19227431 61bp	2.29209	0.000920112		1	TGTGGATTTAGAGAGGGCACATT	AAATCGACAACCCAGCAAGTATC
					chr22:19227544-19227612 69bp	1.97475	0.000423516			CTGCCTTGGCTTCCCAAA	CTTAAAAAACTCCATAGAGGCCAATC
					chr22:19227544-19227612 69bp	1.74412	7.461e-05	yes		CTGCCTTGGCTTCCCAAA	CTTAAAAAACTCCATAGAGGCCAATC
202	22	2.22182e+07	2.22368e+07	gain	chr22:22226283-22226367 85bp	0.501157	0.0389658			ATGCCTATAGTCCCAGCTTCTCA	TGATCTCGGCTTACCACAACCT
					chr22:22226283-22226367 85bp	0.797377	0.0256841	yes		ATGCCTATAGTCCCAGCTTCTCA	TGATCTCGGCTTACCACAACCT
					chr22:22226837-22226906 70bp	1.82766	0.00047265		1	AAGCTAACAAGTCTGCAGAGCAACT	TGGCTGTATCATTTTGCATCCT
					chr22:22226837-22226906 70bp	1.7033	0.000467107	yes		AAGCTAACAAGTCTGCAGAGCAACT	TGGCTGTATCATTTTGCATCCT
204	22	22670775	2.27198e+07	gain	chr22:22684642-22684702 61bp	0.946058	0.299426			GGGAAAGCCGGAAGTCACA	GTGAGACCGCCCCTTCAGT
					chr22:22715277-22715337 61bp	5.40764	2.82295e-06		1	CTGCAAAGCCTGGCACAGT	GAAGACCATCAGCAGTTCAAGTCA
205	22	33963876	3.39838e+07	loss	chr22:33970230-33970313 84bp	0.000270422	5.75077e-06		1	TGGGTGGTGGGTACATGGAT	TTTGTCTTCCCCTTCTTTTCACA
					chr22:33970521-33970580 60bp	0.000771525	2.74245e-07			CCTCAGCATGTTCCCAACCT	TTTCTGGTATGTGGCGTCAGTT
					chr22:33973909-33973980 72bp	1.0299	0.599071			CATTGCCCACAAAACACACATAC	GCAATGATACTTGTTTTCCTGCTTT
					chr22:33974572-33974634 63bp	0.964264	0.663286			CCTCCCATCAGACCGAAGAC	TCTGTGCTCTTCTCTTTCCAGATGT
206	22	3.76814e+07	3.77072e+07	loss	chr22:37694145-37694207 63bp	0.554785	0.000191101		1	TTTTTACCAAAGCCTGCTGTCA	AGTTGAGGAGTGGGACTGTCAAG
					chr22:37695393-37695447 55bp	0.918064	0.116407			CCCAGCTCCCCTGTTCCTA	CCTGCGTGTCCTCCCAAA

## Sheet: Borders
Supplementary Table 2C: QPCR results for border analysis
CNV_ID	CNV_location	border_number	location of primers	Sample Name	chr	Amplicon Start	Amplicon	Fold Change	T-Test	Validated? 0=no 1=yes	Fw Primer Sequence	Rev Primer Sequence	Secondary Amplicon
CNV 24 from NA15510 vs NA10851 comparison	chr2:34603920-34643792	1	500KEA region	NA15510	2	34596933	chr2:34596933-34596997 65bp	0.950439	0.0651085	0	TGCAGTCAGTACAGCTGTTAGTCTCA	AGCAGTGCTAGCCAGGCAAT
		2	500KEA region	NA15510	2	34598729	chr2:34,598,729-34,598,829	0.964264	0.711762	0	AGCTGCCTTTCCTTCAGCAAT	GAGCTGGGCACTCTGTAGTCAA
		3	500KEA region	NA15510	2	34603696	chr2:34603696-34603762 67bp	1.14076	0.110167	0	CAGGGCATCTCTGAAAGAAAGG	CCAGGGAGATGAGTTTTATCTATAAGC
		4	500KEA and Nsp CN region	NA15510	2	34604002	chr2:34604002-34604065 64bp	1.04608	0.4257	0	CCCCTCTGGGACGAAGCT	GGAGGCTGCAAAACAGTAAAGTTT
		5	500KEA and Nsp CN region	NA15510	2	34605652	chr2:34605652-34605721 70bp	0.926588	0.173814	0	GGATCAACGCAACAAGAAAATCT	TGAATCTGGGCGCTCCTCTA
		6	500KEA and Nsp CN region	NA15510	2	34610309	chr2:34610309-34610442 134bp	2.00694	2.05396e-05	1	AAATGTCCAGTTCAGATTATTGCAAT	TCCACTCCACATCAGACATGTATG
		7	500KEA and Nsp CN region	NA15510	2	34611994	chr2:34611994-34612065 72bp	2.05623	4.12459e-06	1	TCACCCTAGGTCATAGAAGTCAAGTACT	AATTATTTCCAGACCAGCCAATG
		8	500KEA and Nsp CN region	NA15510	2	34617358	chr2:34,617,358-34,617,428	2.3511	0.000240825	1	TGACATTGCTGTTTAGGGTCAGA	GTGCTTGGCTAAAAATACTTGGTAGAA
		9	500KEA and Nsp CN region	NA15510	2	34622032	chr2:34622032-34622098 67bp	2	1.39636e-05	1	AGGCCATTATTTCTTTTTCACTGAA	ATTGTGCTTCGCCTGTGATTT
		10	500KEA and Nsp CN region	NA15510	2	34628353	chr2:34628353-34628418 66bp	2.21914	5.95771e-06	1	TCAGAGCCGTAGAAATGGTAGTTATG	TTGCCTTAGCATCCAATTCTTG
		11	500KEA and Nsp CN region	NA15510	2	34630032	chr2:34630032-34630103 72bp	2.02441	5.09444e-05	1	TTCTTGGACACTTGGATTTGCA	CTCAGGACTGATCGCTATATAATGACA
		12	500KEA and Nsp CN region	NA15510	2	34635589	chr2:34635589-34635660 72bp	2.06337	3.69073e-05	1	GGTGGTGAAAGTGGTCAGAGTCT	CTCACTTCCACATCCAATCCATT
		13	500KEA and Nsp CN region	NA15510	2	34638077	chr2:34638077-34638150 74bp	1.96224	2.43125e-05	1	ACCATGTGGATGTAGTTCAAATAAGC	AATTTCAAATACCCACAACTTTTCCT
		14	500KEA and Nsp CN region	NA15510	2	34641755	chr2:34641755-34641828 74bp	1.95545	7.06952e-05	1	ACAATTCCTTCTTTGCTCTTTAGTTTTAG	GGACAGAAAGTCAATAGGCTATGCA
		15	500KEA and Nsp CN region	NA15510	2	34643498	chr2:34643498-34643569 72bp	1.21982	0.0155384	0	GCCCCAATTAAAAGGCACAGA	CTCCTGGATACAGCACACTGATG
		16	500KEA region	NA15510	2	34643799	chr2:34643799-34643883 85bp	0.959264	0.514819	0	AGCACCCAGATTCATAAAGCTAGTC	GGTGTTAAAGTCTCCCATTATTATTTTGT
		17	500KEA region	NA15510	2	34649993	chr2:34649993-34650072 80bp	1.17013	0.113357	0	AGGAGTCAAATAGACAAATAAGCATAACA	GAAACTTTTCTCTCAGTTCCTCTGAAA
		18	500KEA region	NA15510	2	34655198	chr2:34655198-34655262 65bp	1.04006	0.466887	0	CCACGGTGCCAAGAATGTG	TTGTTTACCTCTGTGGGCATCTC
		19	500KEA region	NA15510	2	34662076	chr2:34662076-34662147 72bp	0.658231	0.0894272	0	GATCACCCCACACTCAAAAGAGT	AGTTGCTCCACTATCTTACTGTGCTATAG
CNV 176 from NA15510 vs NA10851 comparison	chr17:31460911-31556011	1	outside 500KEA and Nsp CN regions	NA15510	17	31460211	chr17:31460211-31460272 62bp	2	2.7693e-06	1	TTCCTTTAGGACATGTTCATGCA	GTTCCAGGTTGAGGTGGGATAG
		2	outside 500KEA and Nsp CN regions	NA15510	17	31460473	chr17:31460473-31460536 64bp	0.70466	0.000129774	0 (opposite)	CGCCCTCTCTTTCCCACTTA	GGAACCCAAGAGAGAAGGAGTTTA
		3	Nsp CN region	NA15510	17	31461346	chr17:31461346-31461413 68bp	2.31605	1.73623e-06	1	TGGAGGATGGTCTGGGAGACT	GCAGCTGTGCTGGTCTCCTAGT
		4	Nsp CN region	NA15510	17	31462332	chr17:31462332-31462395 64bp	2.87787	1.00882e-07	1	CCAGATGAAGTCTGCAGATTCAA	GGGCGCTCATCTGTCAGAAG
		5	Nsp CN region	NA15510	17	31468643	chr17:31468643-31468703 61bp	2.99143	3.39236e-05	1	CCACTGATGAGGTGCATTTCA	GGACATGGCAGGACAAGTGA
		6	500KEA and Nsp CN region	NA15510	17	31478460	chr17:31478460-31478525 66bp	3.7886	1.13103e-05	1	CCCATCTTCTCAGGGAGTGACT	CGGGCTGCCGCTTAACT
		7	500KEA and Nsp CN region	NA15510	17	31493448	chr17:31493448-31493502 55bp	2.88286	6.39628e-06	1	CACAGGGCGGCATTCC	CATCACTGCCCCCACTTCAC
		8	Nsp CN region	NA15510	17	31499479	chr17:31499479-31499558 80bp	3.13834	1.40508e-09	1	GCTCATAATCTCATTACCAGCAGATAA	ACACACCCCATGGATCAAAGTAT
		9	Nsp CN region	NA15510	17	31514487	chr17:31514487-31514549 63bp	1.31039	7.89195e-05	1	GAAAGGAGAGGACAGGAGCATCT	GGTGAGCCGGTCCTACGAT	chr17_random:908343-908405 63bp

## Sheet: Trios
Supplementary Table 2D: QPCR results for mendelian inheritance errors
Sample Name	CNV location	chr	Amplicon Start	Amplicon	Fold Change	T-Test	Validation	QPCR result	Overlap with external data	Fw Primer Sequence	Rev Primer Sequence
12144	chr6:79022620-79094338	6	79059565	chr6:79059565-79059641 77bp	1.17555	0.0638103	0	validated loss in child only	homozygous deletion in NA10846	CTAATTCTCATTCCTCACTTCTCTTTTTT	CAGTGAAGAGGAGGAGAACATGCT
12144		6	79068095	chr6:79068095-79068161 67bp	1.14076	0.0577224	0			GCTCCAGGATAGCCCTATTGAA	TTGAAATGCTGCATGTATTGCTT
12145		6	79059565	chr6:79059565-79059641 77bp	0.983957	0.818909	0			CTAATTCTCATTCCTCACTTCTCTTTTTT	CAGTGAAGAGGAGGAGAACATGCT
12145		6	79068095	chr6:79068095-79068161 67bp	1.09177	0.179851	0			GCTCCAGGATAGCCCTATTGAA	TTGAAATGCTGCATGTATTGCTT
10846		6	79059565	chr6:79059565-79059641 77bp	0.000105778	6.90325e-06	1			CTAATTCTCATTCCTCACTTCTCTTTTTT	CAGTGAAGAGGAGGAGAACATGCT
10846		6	79068095	chr6:79068095-79068161 67bp	0.000557014	3.41295e-06	1			GCTCCAGGATAGCCCTATTGAA	TTGAAATGCTGCATGTATTGCTT
12144	chr9:6685142-6701616	9	6693604	chr9:6693604-6693663 60bp	1.13288	0.0733526	0	not validated	0	GCGCACGTTCCCCATCT	CACCGGTGTGGAGTGTGTTC
12144		9	6694575	chr9:6694575-6694633 59bp	1.09177	0.166102	0			GGCCCCACTGAGTGTTTGAT	CCGCCAACTCTGGTCCTCTA
12144		9	6690773	chr9:6690773-6690831 59bp	1.05214	0.287436	0			GGAGGGTCAGGCTGAGCTTA	GGTCTGGAGGGCCACATATG
12144		9	6690840	chr9:6690840-6690904 65bp	1.13027	0.0760083	0			CCTTCTTCCATCCTGCTGTGA	GCCAGATGGCAAGGGTGTAG
12145		9	6693604	chr9:6693604-6693663 60bp	0.959264	0.505185	0			GCGCACGTTCCCCATCT	CACCGGTGTGGAGTGTGTTC
12145		9	6694575	chr9:6694575-6694633 59bp	1.18646	0.00383071	0			GGCCCCACTGAGTGTTTGAT	CCGCCAACTCTGGTCCTCTA
12145		9	6690773	chr9:6690773-6690831 59bp	1.06437	0.111551	0			GGAGGGTCAGGCTGAGCTTA	GGTCTGGAGGGCCACATATG
12145		9	6690840	chr9:6690840-6690904 65bp	1.05214	0.272199	0			CCTTCTTCCATCCTGCTGTGA	GCCAGATGGCAAGGGTGTAG
10846		9	6693604	chr9:6693604-6693663 60bp	1.01162	0.834343	0			GCGCACGTTCCCCATCT	CACCGGTGTGGAGTGTGTTC
10846		9	6694575	chr9:6694575-6694633 59bp	1.05214	0.234149	0			GGCCCCACTGAGTGTTTGAT	CCGCCAACTCTGGTCCTCTA
10846		9	6690773	chr9:6690773-6690831 59bp	1.0163	0.657267	0			GGAGGGTCAGGCTGAGCTTA	GGTCTGGAGGGCCACATATG
10846		9	6690840	chr9:6690840-6690904 65bp	1.03288	0.599381	0			CCTTCTTCCATCCTGCTGTGA	GCCAGATGGCAAGGGTGTAG
12144	chr10:77917746-77935057	10	77928004	chr10:77928004-77928065 62bp	1.89649	0.300606	trend gain	trend toward gain in child and parent	0	TTGGGTTCATTACCAGCATTAGC	CAGTGTTTGGCTTGGATTTATGAG
12144		10	77928222	chr10:77928222-77928279 58bp	1.39797	0.0192319	trend gain			TGTGGGCCTGCAAAAGGTA	GCGTGCCAGGCAGGAA
12145		10	77928004	chr10:77928004-77928065 62bp	1.11729	0.907686	0			TTGGGTTCATTACCAGCATTAGC	CAGTGTTTGGCTTGGATTTATGAG
12145		10	77928222	chr10:77928222-77928279 58bp	1.02574	0.816466	0			TGTGGGCCTGCAAAAGGTA	GCGTGCCAGGCAGGAA
10846		10	77928004	chr10:77928004-77928065 62bp	1.38191	0.737877	trend gain			TTGGGTTCATTACCAGCATTAGC	CAGTGTTTGGCTTGGATTTATGAG
10846		10	77928222	chr10:77928222-77928279 58bp	1.0693	0.562457	0			TGTGGGCCTGCAAAAGGTA	GCGTGCCAGGCAGGAA
12144	chr12:130792946-130804157	12	130799073	chr12:130799073-130799139 67bp	1.05702	0.197753	0	not validated	0	GAAGAAACTCCGTACTTTGTGAGTGA	CCCAAAGCCCTCCAGAATCT
12144		12	130799149	chr12:130799149-130799214 66bp	1.02574	0.596581	0			GATCCACCCATCCATCCATTAA	GGACCCAAAACTCTAGCATTTCC
12144		12	130799367	chr12:130799367-130799425 59bp	1.05702	0.238108	0			TGGCAGGAGGACATGTGAAC	CCTGGGACACCCCTTCCTT
12145		12	130799073	chr12:130799073-130799139 67bp	1.06191	0.319471	0			GAAGAAACTCCGTACTTTGTGAGTGA	CCCAAAGCCCTCCAGAATCT
12145		12	130799149	chr12:130799149-130799214 66bp	0.946058	0.093599	0			GATCCACCCATCCATCCATTAA	GGACCCAAAACTCTAGCATTTCC
12145		12	130799367	chr12:130799367-130799425 59bp	0.935191	0.432801	0			TGGCAGGAGGACATGTGAAC	CCTGGGACACCCCTTCCTT
10846		12	130799073	chr12:130799073-130799139 67bp	0.97716	0.529953	0			GAAGAAACTCCGTACTTTGTGAGTGA	CCCAAAGCCCTCCAGAATCT
10846		12	130799149	chr12:130799149-130799214 66bp	0.974905	0.425477	0			GATCCACCCATCCATCCATTAA	GGACCCAAAACTCTAGCATTTCC
10846		12	130799367	chr12:130799367-130799425 59bp	0.97942	0.738632	0			TGGCAGGAGGACATGTGAAC	CCTGGGACACCCCTTCCTT
12155	chr1:112405200-112413722	1	112408477	chr1:112408477-112408541 65bp	1	1	0	validated in child only	0	TGTGCACCTGAGCATGCAT	TCCACATGGATTGAGTTTTGTCA
12156		1	112408477	chr1:112408477-112408541 65bp	1.17283	0.0748758	0			TGTGCACCTGAGCATGCAT	TCCACATGGATTGAGTTTTGTCA
10831		1	112408477	chr1:112408477-112408541 65bp	0.000271518	2.06915e-06	1			TGTGCACCTGAGCATGCAT	TCCACATGGATTGAGTTTTGTCA
12155	chr6:29668664-29948554	6	29852294	chr6:29852294-29852366 73bp	1.11987	0.0505776	0	not validated	0	AGAAACAACAGATACTGGCAAGGTT	AACTAATTTACATTCCCACCAACAGTT
12155		6	29888799	chr6:29888799-29888861 63bp	1.12506	0.0881174	0			CCTGGCCCTGTCTCCATGT	CAGGAAGAGAAGGACTGTGTGTGA
12155		6	29944991	chr6:29944991-29945078 88bp	1.13288	0.00258506	0			CCTTGGTTAGGGAGTGCTATGG	CCACTGTCTTTGTAGGTTTCTTCCA
12156		6	29852294	chr6:29852294-29852366 73bp	0.981686	0.675049	0			AGAAACAACAGATACTGGCAAGGTT	AACTAATTTACATTCCCACCAACAGTT
12156		6	29888799	chr6:29888799-29888861 63bp	0.97041	0.692452	0			CCTGGCCCTGTCTCCATGT	CAGGAAGAGAAGGACTGTGTGTGA
12156		6	29944991	chr6:29944991-29945078 88bp	1.06191	0.0212607	0			CCTTGGTTAGGGAGTGCTATGG	CCACTGTCTTTGTAGGTTTCTTCCA
10831		6	29852294	chr6:29852294-29852366 73bp	0.946058	0.575409	0			AGAAACAACAGATACTGGCAAGGTT	AACTAATTTACATTCCCACCAACAGTT
10831		6	29888799	chr6:29888799-29888861 63bp	0.954842	0.393861	0			CCTGGCCCTGTCTCCATGT	CAGGAAGAGAAGGACTGTGTGTGA
10831		6	29944991	chr6:29944991-29945078 88bp	1.08423	0.582811	0			CCTTGGTTAGGGAGTGCTATGG	CCACTGTCTTTGTAGGTTTCTTCCA
12155	chr7:84014256-84037846	7	84030443	chr7:84030443-84030512 70bp	1.17623	0.0114145	0	validates with some lots of DNA	loss in NA10831 cell culture artifact	AGGTCAATTCCTTAGCTGCTCAA	AGATGATACACATCAGCTTTCTGGAT
12156		7	84030443	chr7:84030443-84030512 70bp	1.12766	0.0205769	0			AGGTCAATTCCTTAGCTGCTCAA	AGATGATACACATCAGCTTTCTGGAT
10831	Lot 6	7	84030443	chr7:84030443-84030512 70bp	0.636177	0.000192098	1			AGGTCAATTCCTTAGCTGCTCAA	AGATGATACACATCAGCTTTCTGGAT
10831	LotA1	7	84030443	chr7:84030443-84030512 70bp	0.872564	0.303383	0			AGGTCAATTCCTTAGCTGCTCAA	AGATGATACACATCAGCTTTCTGGAT
10831	LotA1	7	84030443	chr7:84030443-84030512 70bp	0.73884	0.0174064	trend			AGGTCAATTCCTTAGCTGCTCAA	AGATGATACACATCAGCTTTCTGGAT
12155	chr14:78116413-78201124	14	78136056	chr14:78136056-78136120 65bp	1.13288	0.0908631	0	trend towards loss in child	loss in NA10831	CTTCACTGCACTGCAAGTCATG	TTTATAGTGGTGCTTCTGCCAACT
12155		14	78168422	chr14:78168422-78168499 78bp	1.03766	0.388483	0			GCTGGTGAAGGGTGCTTATACTTT	TGCATAGCATGTCACATATTCCAA
12155		14	78168590	chr14:78168590-78168662 73bp	1.00928	0.927741	0			AATAGGAAGCAGCATGATCTAATGG	CAGATCCAAAATACAAGCCAATGT
12155		14	78183642	chr14:78183642-78183709 68bp	1.09936	0.221484	0			GCACCAAGGATGCAGCTAAGT	CCCAATACTGTAGGGCCTCTGT
12156		14	78136056	chr14:78136056-78136120 65bp	1.19748	0.0605046	0			CTTCACTGCACTGCAAGTCATG	TTTATAGTGGTGCTTCTGCCAACT
12156		14	78168422	chr14:78168422-78168499 78bp	1.00928	0.803333	0			GCTGGTGAAGGGTGCTTATACTTT	TGCATAGCATGTCACATATTCCAA
12156		14	78168590	chr14:78168590-78168662 73bp	1.09682	0.167701	0			AATAGGAAGCAGCATGATCTAATGG	CAGATCCAAAATACAAGCCAATGT
12156		14	78183642	chr14:78183642-78183709 68bp	1.07923	0.34731	0			GCACCAAGGATGCAGCTAAGT	CCCAATACTGTAGGGCCTCTGT
10831		14	78136056	chr14:78136056-78136120 65bp	0.842842	0.00242683	trend			CTTCACTGCACTGCAAGTCATG	TTTATAGTGGTGCTTCTGCCAACT
10831		14	78168422	chr14:78168422-78168499 78bp	0.819794	0.0527877	trend			GCTGGTGAAGGGTGCTTATACTTT	TGCATAGCATGTCACATATTCCAA
10831		14	78168590	chr14:78168590-78168662 73bp	0.922316	0.564249	0			AATAGGAAGCAGCATGATCTAATGG	CAGATCCAAAATACAAGCCAATGT
10831		14	78183642	chr14:78183642-78183709 68bp	0.825496	0.0517776	trend			GCACCAAGGATGCAGCTAAGT	CCCAATACTGTAGGGCCTCTGT

## Sheet: Trios-CNVCounts
Supplementary Table 2E: counts of CNVs in Hapmap trio samples NA10846-NA12144-NA12125 and NA10831-NA12155-NA12156.
NA10831 trio
Inherited	Trend	De novo	Total
58	24	4	86
NA10846 trio
Inherited	Trend	De novo	Total
55	20	4	79
