# Supplementary material for: Improved detection of global copy number variation using high density, non-polymorphic oligonucleotide probes
Source: BMC Genet. 2008 Mar 28;9:27. doi: 10.1186/1471-2156-9-27 (PMC2374799; doi:10.1186/1471-2156-9-27)
Supplement: Additional file 7 — Chromosome X QPCR Analysis. The data represents QPCR analysis of seven independent X chromosome amplicons that were each analyzed using the 1X to 5X DNA samples. [file 1471-2156-9-27-S7.xls]

## Sheet: Sheet1
DNA Sample	Primer	Fw Primer	Rv Primer	Amplicon	Fold Change (FC)	P-Value	FC Min	FC Max
					(Test vs 2X)
1X	Chr X_Amplicon1	GAGAAGTGAAATTAGTGCCGTTGA	CCCCAGAAGCCTCTCCATAGA	chrX:30518620+30518688	0.599778	0.00014853	0.596393	0.603182
2X					1		0.92799	1.0776
3X					1.54935	0.00114373	1.44252	1.6641
4X					2.01275	7.52662e-05	1.902	2.12995
5X					2.40605	0.000105895	2.3017	2.51513
1X	Chr X_Amplicon1	GAGAAGTGAAATTAGTGCCGTTGA	CCCCAGAAGCCTCTCCATAGA	chrX:30518620+30518688	0.52003	0.000786779	0.452797	0.597245
2X	(independent QPCR run)				1		0.914833	1.0931
3X					1.54489	0.00838727	1.37675	1.73355
4X					2.21018	6.91021e-06	2.13792	2.28489
5X					2.75426	1.9732e-05	2.62479	2.89012
1X	Chr X_Amplicon2	GGGCAATGGCAAATCAGTGT	GGAGGCCAGAGAGCATAATTGTT	chrX:89725269+89725342	1.21209	0.000625541	1.15374	1.2734
2X					1		0.953632	1.04862
3X					1.64338	0.000935757	1.28241	2.10595
4X					1.93746	7.60257e-08	1.76151	2.13099
5X					2.51258	4.09868e-06	2.27047	2.78049
1X	Chr X_Amplicon3	GCCTTTGGATAGTTTGAACATTGC	CGTGATGCATATCGGGCTACTAA	chrX:90664063+906	0.662044	0.0181962	0.519743	0.843307
2X					1		0.910514	1.09828
3X					1.93411	0.000117079	1.83959	2.03348
4X					2.28021	6.47733e-05	2.17009	2.39592
5X					2.70695	8.12201e-06	2.44195	3.0007
1X	Chr X_Amplicon4	TCTGGTGTCCTCACATATCAACAA	GAGACATCTCATGTGTTAACTCATCTTG	chrX:115221948+115222018	0.549046	0.000117526	0.515991	0.584219
2X					1		0.949635	1.05304
3X					1.79212	5.46035e-05	1.76479	1.81988
4X					2.2217	1.79641e-05	1.87085	2.63836
5X					2.79271	1.02376e-05	2.67159	2.91932
1X	Chr X_Amplicon5	TTTTGCATAAATAATATTGGTGTTTATGG	CAGCAGCGATGTTATACTATCACTTG	chrX:28122053+28122146	0.523042	7.00729e-06	0.500517	0.546581
2X					1		0.962544	1.03891
3X					1.65577	0.00435023	1.42354	1.92588
4X					2.12505	8.33833e-06	2.06418	2.18773
5X					2.55797	3.23108e-06	2.41929	2.7046
1X	Chr X_Amplicon6	GGGAAAAAGGAAGAGTGTGTACGT	GCTTCGCATTGAAATTCTTGCT	chrX:73572737+73572815	0.558644	4.10132e-07	0.550123	0.567296
2X					1		0.942529	1.06098
3X					1.65864	0.0157226	1.30341	2.11068
4X					2.26577	4.09433e-05	1.93778	2.64926
5X					2.4326	1.45574e-07	2.38737	2.47869
1X	Chr X_Amplicon7	ACTATCAGTGGAACCCCAAAACA	TTAGCGCCAATACTGCAGGAT	chrX:128738219+128738295	0.54055	2.71824e-05	0.490722	0.595438
2X					1		0.840673	1.18952
3X					1.50004	0.074946	1.3151	1.71098
4X					2.16595	5.3929e-05	2.08406	2.25106
5X					2.70851	1.32833e-05	2.46545	2.97553
